# Supplementary material for: 4-{2-[5-(3,5-Difluoro­phen­yl)-2-methyl­thio­phen-3-yl]-3,3,4,4,5,5-hexa­fluoro­cyclo­pent-1-en-1-yl}-1,5-dimethyl­pyrrole-2-carbonitrile
Source: Acta Crystallogr Sect E Struct Rep Online. 2011 Mar 23;67(Pt 4):o939. doi: 10.1107/S1600536811009780 (PMC3099757; doi:10.1107/S1600536811009780)
Supplement: Supplementary file 1 [file e-67-0o939-sup1.cif]

##############################################################################
###                                                                        ###
###        Electronic paper (Acta Crystallographica Section E)             ###
###                                                                        ###
##############################################################################
#                                                                            #
# This CIF contains the data in a paper accepted for publication in Acta     #
# Crystallographica Section E. It conforms to the requirements of Notes      #
# for Authors for Section E, and has been peer reviewed under the auspices   #
# of the IUCr Commission on Journals.                                        #
#                                                                            #
# Full details of the Crystallographic Information File format               #
# are given in the paper "The Crystallographic Information File (CIF):       #
# a New Standard Archive File for Crystallography" by S. R. Hall, F. H.      #
# Allen and I. D. Brown [Acta Cryst. (1991), A47, 655-685].                  #
#                                                                            #
# The current version of the core CIF dictionary is obtainable from          #
# ftp://ftp.iucr.org/pub/cif_core.dic. The current version number is 2.4.    #
#                                                                            #
# Software is freely available for graphical display of the structure(s) in  #
# this CIF.  For information consult the CIF home page http://www.iucr.org/  #
# cif/home.html                                                              #
#                                                                            #
# This file may be used for bona fide research purposes within the           #
# scientific community so long as proper attribution is given to the journal # 
# article from which it was obtained.                                        #
#                                                                            #
##############################################################################
                                             
data_global
_audit_creation_method     SHELXL-97
_journal_date_recd_electronic     2011-02-27
_journal_date_accepted     2011-03-15
_journal_name_full     'Acta Crystallographica, Section E'
_journal_year     2011
_journal_volume     67
_journal_issue      4
_journal_page_first     o939
_journal_page_last     o939
_journal_paper_category     QO
_journal_coeditor_code     GK2352
_publ_contact_author_name     'Prof. & Dr. Wang Xiaomei'
_publ_contact_author_address
;
College of Chemistry, Chemical Engineering and Materials Science,
Soochow University, Suzhou 215123, People's Republic of China
;
_publ_contact_author_email     fan200203@163.com
_publ_section_title
;\
4-{2-[5-(3,5-Difluorophenyl)-2-methylthiophen-3-yl]-3,3,4,4,5,5-\
hexafluorocyclopent-1-en-1-yl}-1,5-dimethylpyrrole-2-carbonitrile
;
loop_
    _publ_author_name
    _publ_author_address
    'Liu, Gang'
;
College of Chemistry, Chemical Engineering and Materials Science,
Soochow University, Suzhou 215123, People's Republic of China
;
    'Wang, Xiao-mei'
;
College of Chemistry, Chemical Engineering and Materials Science,
Soochow University, Suzhou 215123, People's Republic of China
;
    'Fan, Cong-bin'
;
College of Chemistry, Chemical Engineering and Materials Science,
Soochow University, Suzhou 215123, People's Republic of China
;
data_I
_audit_creation_method     SHELXL-97
_chemical_name_systematic
;
4-{2-[5-(3,5-Difluorophenyl)-2-methylthiophen-3-yl]-3,3,4,4,5,5-
hexafluorocyclopent-1-en-1-yl}-1,5-dimethylpyrrole-2-carbonitrile
;
_chemical_name_common     ?
_chemical_formula_moiety     'C23 H14 F8 N2 S'
_chemical_formula_sum     'C23 H14 F8 N2 S'
_chemical_formula_iupac     'C23 H14 F8 N2 S'
_chemical_formula_weight     502.42
_chemical_melting_point     ?
_symmetry_cell_setting     monoclinic
_symmetry_space_group_name_H-M     'P 21/c'
_symmetry_space_group_name_Hall     '-P 2ybc'
loop_
    _symmetry_equiv_pos_as_xyz
    'x, y, z'
    '-x, y+1/2, -z+1/2'
    '-x, -y, -z'
    'x, -y-1/2, z-1/2'
_cell_length_a     11.873(2)
_cell_length_b     12.063(2)
_cell_length_c     16.208(3)
_cell_angle_alpha     90.00
_cell_angle_beta     109.225(3)
_cell_angle_gamma     90.00
_cell_volume     2191.9(7)
_cell_formula_units_Z     4
_cell_measurement_reflns_used     1969
_cell_measurement_theta_min     2.15
_cell_measurement_theta_max     20.98
_cell_measurement_temperature     294(2)
_exptl_crystal_description     block
_exptl_crystal_colour     colourless
_exptl_crystal_size_max     0.24
_exptl_crystal_size_mid     0.20
_exptl_crystal_size_min     0.12
_exptl_crystal_density_diffrn     1.523
_exptl_crystal_density_meas     ?
_exptl_crystal_density_method     'not measured'
_exptl_crystal_F_000     1016
_exptl_absorpt_coefficient_mu     0.229
_exptl_absorpt_correction_type     multi-scan
_exptl_absorpt_process_details     '(SADABS; Sheldrick, 1996)'
_exptl_absorpt_correction_T_min     0.947
_exptl_absorpt_correction_T_max     0.973
_exptl_special_details
;
;
_diffrn_ambient_temperature     294(2)
_diffrn_radiation_type     MoK\a
_diffrn_radiation_wavelength     0.71073
_diffrn_radiation_source     'fine-focus sealed tube'
_diffrn_radiation_monochromator     graphite
_diffrn_measurement_device_type     'Bruker SMART CCD area-detector'
_diffrn_measurement_method     '\f and \w'
_diffrn_detector_area_resol_mean     ?
_diffrn_reflns_number     10859
_diffrn_reflns_av_R_equivalents     0.0519
_diffrn_reflns_av_sigmaI/netI     0.0664
_diffrn_reflns_theta_min     1.82
_diffrn_reflns_theta_max     25.02
_diffrn_reflns_theta_full     25.02
_diffrn_measured_fraction_theta_max     1.000
_diffrn_measured_fraction_theta_full     1.000
_diffrn_reflns_limit_h_min     -13
_diffrn_reflns_limit_h_max     14
_diffrn_reflns_limit_k_min     -14
_diffrn_reflns_limit_k_max     7
_diffrn_reflns_limit_l_min     -19
_diffrn_reflns_limit_l_max     17
_diffrn_standards_number     .
_diffrn_standards_interval_count     .
_diffrn_standards_interval_time     .
_diffrn_standards_decay_%     .
_refine_special_details
;
 Refinement of F^2^ against ALL reflections.  The weighted R-factor wR and
 goodness of fit S are based on F^2^, conventional R-factors R are based
 on F, with F set to zero for negative F^2^. The threshold expression of
 F^2^ > 2sigma(F^2^) is used only for calculating R-factors(gt) etc. and is
 not relevant to the choice of reflections for refinement.  R-factors based
 on F^2^ are statistically about twice as large as those based on F, and R-
 factors based on ALL data will be even larger.
;
_reflns_number_total     3870
_reflns_number_gt     2075
_reflns_threshold_expression     I>2\s(I)
_refine_ls_structure_factor_coef     Fsqd
_refine_ls_matrix_type     full
_refine_ls_R_factor_all     0.1132
_refine_ls_R_factor_gt     0.0447
_refine_ls_wR_factor_gt     0.0820
_refine_ls_wR_factor_ref     0.1077
_refine_ls_goodness_of_fit_ref     1.002
_refine_ls_restrained_S_all     1.002
_refine_ls_number_reflns     3870
_refine_ls_number_parameters     310
_refine_ls_number_restraints     0
_refine_ls_hydrogen_treatment     constr
_refine_ls_weighting_scheme     calc
_refine_ls_weighting_details
         'calc w=1/[\s^2^(Fo^2^)+(0.0294P)^2^+1.1725P] where P=(Fo^2^+2Fc^2^)/3'
_atom_sites_solution_hydrogens     geom
_atom_sites_solution_primary     direct
_atom_sites_solution_secondary     difmap
_refine_ls_shift/su_max     0.000
_refine_ls_shift/su_mean     0.000
_refine_diff_density_max     0.219
_refine_diff_density_min     -0.226
_refine_ls_extinction_method     none
_refine_ls_extinction_coef     ?
loop_
    _atom_type_symbol
    _atom_type_description
    _atom_type_scat_dispersion_real
    _atom_type_scat_dispersion_imag
    _atom_type_scat_source
    'C' 'C' 0.0033 0.0016
                         'International Tables Vol C Tables 4.2.6.8 and 6.1.1.4'
    'H' 'H' 0.0000 0.0000
                         'International Tables Vol C Tables 4.2.6.8 and 6.1.1.4'
    'N' 'N' 0.0061 0.0033
                         'International Tables Vol C Tables 4.2.6.8 and 6.1.1.4'
    'F' 'F' 0.0171 0.0103
                         'International Tables Vol C Tables 4.2.6.8 and 6.1.1.4'
    'S' 'S' 0.1246 0.1234
                         'International Tables Vol C Tables 4.2.6.8 and 6.1.1.4'
_computing_data_collection     'SMART (Bruker, 1997)'
_computing_cell_refinement     'SAINT (Bruker, 1997)'
_computing_data_reduction     'SAINT (Bruker, 1997)'
_computing_structure_solution     'SHELXS97 (Sheldrick, 2008)'
_computing_structure_refinement     'SHELXL97 (Sheldrick, 2008)'
_computing_molecular_graphics     'SHELXTL (Sheldrick, 2008)'
_computing_publication_material     'SHELXTL (Sheldrick, 2008)'
loop_
    _atom_site_type_symbol
    _atom_site_label
    _atom_site_fract_x
    _atom_site_fract_y
    _atom_site_fract_z
    _atom_site_U_iso_or_equiv
    _atom_site_adp_type
    _atom_site_calc_flag
    _atom_site_refinement_flags
    _atom_site_occupancy
    _atom_site_disorder_assembly
    _atom_site_disorder_group
    S S1 0.20592(8) 0.64459(8) 0.08798(6) 0.0544(3) Uani d . 1 . .
    F F1 -0.1023(3) 0.5715(2) -0.22785(15) 0.1251(10) Uani d . 1 . .
    F F2 -0.3477(2) 0.7314(2) -0.08674(16) 0.1138(9) Uani d . 1 . .
    F F3 0.12870(18) 1.04692(16) 0.16690(13) 0.0782(7) Uani d . 1 . .
    F F4 0.31802(19) 1.04374(18) 0.19007(13) 0.0794(7) Uani d . 1 . .
    F F5 0.1543(2) 1.10471(19) 0.32403(14) 0.0904(7) Uani d . 1 . .
    F F6 0.3169(2) 1.17628(17) 0.31582(13) 0.0908(8) Uani d . 1 . .
    F F7 0.3056(2) 1.01110(17) 0.45684(13) 0.0798(7) Uani d . 1 . .
    F F8 0.44533(17) 1.01423(16) 0.39904(12) 0.0738(6) Uani d . 1 . .
    N N1 0.2949(2) 0.6232(2) 0.45199(17) 0.0506(7) Uani d . 1 . .
    N N2 0.5482(3) 0.5675(3) 0.6326(2) 0.0928(12) Uani d . 1 . .
    C C1 -0.1419(3) 0.7236(3) -0.0150(2) 0.0584(10) Uani d . 1 . .
    H H1 -0.1522 0.7596 0.0328 0.070 Uiso calc R 1 . .
    C C2 -0.2385(3) 0.7008(4) -0.0874(3) 0.0714(12) Uani d . 1 . .
    C C3 -0.2293(4) 0.6494(3) -0.1595(3) 0.0772(13) Uani d . 1 . .
    H H3 -0.2957 0.6352 -0.2082 0.093 Uiso calc R 1 . .
    C C4 -0.1168(4) 0.6197(3) -0.1564(3) 0.0771(12) Uani d . 1 . .
    C C5 -0.0167(3) 0.6391(3) -0.0855(2) 0.0630(10) Uani d . 1 . .
    H H5 0.0580 0.6165 -0.0860 0.076 Uiso calc R 1 . .
    C C6 -0.0287(3) 0.6927(3) -0.0134(2) 0.0485(9) Uani d . 1 . .
    C C7 0.0764(3) 0.7213(3) 0.06179(19) 0.0442(8) Uani d . 1 . .
    C C8 0.0902(3) 0.8070(3) 0.11854(19) 0.0477(9) Uani d . 1 . .
    H H8 0.0303 0.8583 0.1150 0.057 Uiso calc R 1 . .
    C C9 0.2049(3) 0.8111(3) 0.18408(18) 0.0433(8) Uani d . 1 . .
    C C10 0.2779(3) 0.7270(3) 0.17555(19) 0.0459(8) Uani d . 1 . .
    C C11 0.4044(3) 0.7020(3) 0.2296(2) 0.0637(10) Uani d . 1 . .
    H H11A 0.4424 0.7685 0.2578 0.096 Uiso calc R 1 . .
    H H11B 0.4464 0.6739 0.1925 0.096 Uiso calc R 1 . .
    H H11C 0.4053 0.6475 0.2729 0.096 Uiso calc R 1 . .
    C C12 0.2404(2) 0.8972(3) 0.25172(19) 0.0425(8) Uani d . 1 . .
    C C13 0.2332(3) 1.0168(3) 0.2267(2) 0.0513(9) Uani d . 1 . .
    C C14 0.2579(3) 1.0803(3) 0.3117(2) 0.0552(9) Uani d . 1 . .
    C C15 0.3261(3) 0.9968(3) 0.3807(2) 0.0515(9) Uani d . 1 . .
    C C16 0.2898(2) 0.8857(3) 0.33946(19) 0.0412(8) Uani d . 1 . .
    C C17 0.3125(3) 0.7868(3) 0.39402(18) 0.0421(8) Uani d . 1 . .
    C C18 0.2400(3) 0.6945(3) 0.3864(2) 0.0458(8) Uani d . 1 . .
    C C19 0.1198(3) 0.6706(3) 0.3228(2) 0.0636(10) Uani d . 1 . .
    H H19A 0.1270 0.6179 0.2804 0.095 Uiso calc R 1 . .
    H H19B 0.0852 0.7379 0.2938 0.095 Uiso calc R 1 . .
    H H19C 0.0697 0.6405 0.3532 0.095 Uiso calc R 1 . .
    C C20 0.4144(3) 0.7692(3) 0.4683(2) 0.0487(9) Uani d . 1 . .
    H H20 0.4781 0.8178 0.4902 0.058 Uiso calc R 1 . .
    C C21 0.4025(3) 0.6688(3) 0.5020(2) 0.0503(9) Uani d . 1 . .
    C C22 0.4826(4) 0.6117(3) 0.5744(3) 0.0648(10) Uani d . 1 . .
    C C23 0.2477(3) 0.5162(3) 0.4684(2) 0.0763(12) Uani d . 1 . .
    H H23A 0.1777 0.5282 0.4845 0.115 Uiso calc R 1 . .
    H H23B 0.3070 0.4786 0.5150 0.115 Uiso calc R 1 . .
    H H23C 0.2274 0.4717 0.4165 0.115 Uiso calc R 1 . .
loop_
    _atom_site_aniso_label
    _atom_site_aniso_U_11
    _atom_site_aniso_U_22
    _atom_site_aniso_U_33
    _atom_site_aniso_U_12
    _atom_site_aniso_U_13
    _atom_site_aniso_U_23
    S1 0.0588(6) 0.0534(6) 0.0508(5) 0.0051(5) 0.0180(4) -0.0076(5)
    F1 0.156(2) 0.127(2) 0.0683(16) -0.0037(19) 0.0043(16) -0.0514(16)
    F2 0.0529(15) 0.164(3) 0.1049(18) -0.0014(16) -0.0008(13) 0.0156(18)
    F3 0.0771(15) 0.0648(14) 0.0678(13) 0.0198(11) -0.0099(11) -0.0011(11)
    F4 0.0955(17) 0.0751(16) 0.0794(15) -0.0045(13) 0.0449(13) 0.0115(12)
    F5 0.0856(17) 0.0976(19) 0.0857(16) 0.0291(14) 0.0254(13) -0.0200(14)
    F6 0.1210(19) 0.0524(14) 0.0784(15) -0.0257(13) 0.0048(13) 0.0062(12)
    F7 0.1296(19) 0.0614(14) 0.0532(13) -0.0118(13) 0.0366(13) -0.0117(11)
    F8 0.0577(13) 0.0680(14) 0.0752(14) -0.0230(11) -0.0058(10) 0.0032(12)
    N1 0.0634(19) 0.0405(17) 0.0494(17) -0.0112(15) 0.0208(15) -0.0042(15)
    N2 0.102(3) 0.081(3) 0.075(2) 0.010(2) 0.002(2) 0.016(2)
    C1 0.056(2) 0.068(3) 0.046(2) -0.007(2) 0.0096(18) 0.0015(19)
    C2 0.057(3) 0.078(3) 0.066(3) -0.015(2) 0.003(2) 0.018(2)
    C3 0.085(3) 0.065(3) 0.055(3) -0.022(3) -0.013(2) 0.006(2)
    C4 0.104(4) 0.064(3) 0.052(3) -0.014(3) 0.010(3) -0.015(2)
    C5 0.069(2) 0.063(3) 0.055(2) -0.009(2) 0.017(2) -0.012(2)
    C6 0.055(2) 0.049(2) 0.038(2) -0.0065(18) 0.0112(17) 0.0029(17)
    C7 0.0455(19) 0.047(2) 0.0369(18) -0.0029(16) 0.0097(15) -0.0031(17)
    C8 0.0425(19) 0.052(2) 0.0449(19) 0.0078(16) 0.0097(16) -0.0023(18)
    C9 0.0421(19) 0.050(2) 0.0345(18) 0.0041(17) 0.0083(15) -0.0031(16)
    C10 0.0448(19) 0.053(2) 0.0412(19) 0.0045(17) 0.0163(15) 0.0009(17)
    C11 0.048(2) 0.076(3) 0.063(2) 0.015(2) 0.0135(18) 0.000(2)
    C12 0.0367(18) 0.050(2) 0.0378(19) 0.0023(16) 0.0078(15) -0.0015(17)
    C13 0.044(2) 0.057(2) 0.048(2) 0.0072(18) 0.0083(17) 0.0036(19)
    C14 0.055(2) 0.046(2) 0.060(2) -0.0015(19) 0.0124(19) -0.0044(19)
    C15 0.053(2) 0.050(2) 0.045(2) -0.0128(18) 0.0073(17) -0.0046(19)
    C16 0.0323(17) 0.048(2) 0.0430(19) -0.0066(15) 0.0118(15) -0.0011(17)
    C17 0.0427(19) 0.046(2) 0.0364(18) -0.0034(17) 0.0115(15) -0.0006(16)
    C18 0.0460(19) 0.048(2) 0.045(2) -0.0111(18) 0.0171(16) -0.0070(18)
    C19 0.055(2) 0.069(3) 0.064(2) -0.023(2) 0.0148(18) -0.013(2)
    C20 0.050(2) 0.048(2) 0.045(2) -0.0089(17) 0.0101(17) -0.0056(18)
    C21 0.052(2) 0.051(2) 0.045(2) -0.0011(19) 0.0112(17) -0.0002(18)
    C22 0.074(3) 0.054(2) 0.061(3) 0.001(2) 0.015(2) 0.000(2)
    C23 0.098(3) 0.056(2) 0.079(3) -0.025(2) 0.034(2) 0.007(2)
_geom_special_details
;
 All esds (except the esd in the dihedral angle between two l.s. planes)
 are estimated using the full covariance matrix.  The cell esds are taken
 into account individually in the estimation of esds in distances, angles
 and torsion angles; correlations between esds in cell parameters are only
 used when they are defined by crystal symmetry.  An approximate (isotropic)
 treatment of cell esds is used for estimating esds involving l.s. planes.
;
loop_
    _geom_bond_atom_site_label_1
    _geom_bond_atom_site_label_2
    _geom_bond_site_symmetry_2
    _geom_bond_distance
    _geom_bond_publ_flag
    S1 C10 . 1.713(3) ?
    S1 C7 . 1.724(3) ?
    F1 C4 . 1.357(4) ?
    F2 C2 . 1.352(4) ?
    F3 C13 . 1.349(3) ?
    F4 C13 . 1.366(4) ?
    F5 C14 . 1.343(4) ?
    F6 C14 . 1.343(4) ?
    F7 C15 . 1.345(4) ?
    F8 C15 . 1.364(3) ?
    N1 C18 . 1.357(4) ?
    N1 C21 . 1.381(4) ?
    N1 C23 . 1.467(4) ?
    N2 C22 . 1.139(4) ?
    C1 C2 . 1.372(5) ?
    C1 C6 . 1.387(4) ?
    C1 H1 . 0.9300 ?
    C2 C3 . 1.359(5) ?
    C3 C4 . 1.367(5) ?
    C3 H3 . 0.9300 ?
    C4 C5 . 1.375(5) ?
    C5 C6 . 1.383(4) ?
    C5 H5 . 0.9300 ?
    C6 C7 . 1.470(4) ?
    C7 C8 . 1.357(4) ?
    C8 C9 . 1.426(4) ?
    C8 H8 . 0.9300 ?
    C9 C10 . 1.370(4) ?
    C9 C12 . 1.467(4) ?
    C10 C11 . 1.499(4) ?
    C11 H11A . 0.9600 ?
    C11 H11B . 0.9600 ?
    C11 H11C . 0.9600 ?
    C12 C16 . 1.355(4) ?
    C12 C13 . 1.494(4) ?
    C13 C14 . 1.518(4) ?
    C14 C15 . 1.524(5) ?
    C15 C16 . 1.496(4) ?
    C16 C17 . 1.457(4) ?
    C17 C18 . 1.387(4) ?
    C17 C20 . 1.414(4) ?
    C18 C19 . 1.487(4) ?
    C19 H19A . 0.9600 ?
    C19 H19B . 0.9600 ?
    C19 H19C . 0.9600 ?
    C20 C21 . 1.355(4) ?
    C20 H20 . 0.9300 ?
    C21 C22 . 1.422(5) ?
    C23 H23A . 0.9600 ?
    C23 H23B . 0.9600 ?
    C23 H23C . 0.9600 ?
loop_
    _geom_angle_atom_site_label_1
    _geom_angle_atom_site_label_2
    _geom_angle_atom_site_label_3
    _geom_angle_site_symmetry_1
    _geom_angle_site_symmetry_3
    _geom_angle
    _geom_angle_publ_flag
    C10 S1 C7 . . 93.06(15) ?
    C18 N1 C21 . . 108.7(3) ?
    C18 N1 C23 . . 125.9(3) ?
    C21 N1 C23 . . 125.4(3) ?
    C2 C1 C6 . . 119.6(4) ?
    C2 C1 H1 . . 120.2 ?
    C6 C1 H1 . . 120.2 ?
    F2 C2 C3 . . 118.7(4) ?
    F2 C2 C1 . . 118.2(4) ?
    C3 C2 C1 . . 123.1(4) ?
    C2 C3 C4 . . 116.3(4) ?
    C2 C3 H3 . . 121.9 ?
    C4 C3 H3 . . 121.9 ?
    F1 C4 C3 . . 118.6(4) ?
    F1 C4 C5 . . 117.9(4) ?
    C3 C4 C5 . . 123.4(4) ?
    C4 C5 C6 . . 119.0(4) ?
    C4 C5 H5 . . 120.5 ?
    C6 C5 H5 . . 120.5 ?
    C5 C6 C1 . . 118.6(3) ?
    C5 C6 C7 . . 121.0(3) ?
    C1 C6 C7 . . 120.3(3) ?
    C8 C7 C6 . . 128.4(3) ?
    C8 C7 S1 . . 110.1(2) ?
    C6 C7 S1 . . 121.5(2) ?
    C7 C8 C9 . . 113.8(3) ?
    C7 C8 H8 . . 123.1 ?
    C9 C8 H8 . . 123.1 ?
    C10 C9 C8 . . 112.3(3) ?
    C10 C9 C12 . . 124.3(3) ?
    C8 C9 C12 . . 123.3(3) ?
    C9 C10 C11 . . 129.4(3) ?
    C9 C10 S1 . . 110.7(2) ?
    C11 C10 S1 . . 119.8(2) ?
    C10 C11 H11A . . 109.5 ?
    C10 C11 H11B . . 109.5 ?
    H11A C11 H11B . . 109.5 ?
    C10 C11 H11C . . 109.5 ?
    H11A C11 H11C . . 109.5 ?
    H11B C11 H11C . . 109.5 ?
    C16 C12 C9 . . 129.1(3) ?
    C16 C12 C13 . . 110.4(3) ?
    C9 C12 C13 . . 120.3(3) ?
    F3 C13 F4 . . 105.0(3) ?
    F3 C13 C12 . . 114.3(3) ?
    F4 C13 C12 . . 111.3(3) ?
    F3 C13 C14 . . 112.0(3) ?
    F4 C13 C14 . . 109.0(3) ?
    C12 C13 C14 . . 105.3(3) ?
    F5 C14 F6 . . 107.0(3) ?
    F5 C14 C13 . . 109.4(3) ?
    F6 C14 C13 . . 114.9(3) ?
    F5 C14 C15 . . 109.1(3) ?
    F6 C14 C15 . . 113.0(3) ?
    C13 C14 C15 . . 103.3(3) ?
    F7 C15 F8 . . 105.5(3) ?
    F7 C15 C16 . . 114.3(3) ?
    F8 C15 C16 . . 111.1(3) ?
    F7 C15 C14 . . 112.1(3) ?
    F8 C15 C14 . . 108.7(3) ?
    C16 C15 C14 . . 105.0(3) ?
    C12 C16 C17 . . 130.5(3) ?
    C12 C16 C15 . . 109.8(3) ?
    C17 C16 C15 . . 119.6(3) ?
    C18 C17 C20 . . 106.7(3) ?
    C18 C17 C16 . . 128.1(3) ?
    C20 C17 C16 . . 125.1(3) ?
    N1 C18 C17 . . 108.3(3) ?
    N1 C18 C19 . . 121.6(3) ?
    C17 C18 C19 . . 130.0(3) ?
    C18 C19 H19A . . 109.5 ?
    C18 C19 H19B . . 109.5 ?
    H19A C19 H19B . . 109.5 ?
    C18 C19 H19C . . 109.5 ?
    H19A C19 H19C . . 109.5 ?
    H19B C19 H19C . . 109.5 ?
    C21 C20 C17 . . 107.6(3) ?
    C21 C20 H20 . . 126.2 ?
    C17 C20 H20 . . 126.2 ?
    C20 C21 N1 . . 108.6(3) ?
    C20 C21 C22 . . 129.4(3) ?
    N1 C21 C22 . . 122.0(3) ?
    N2 C22 C21 . . 178.8(4) ?
    N1 C23 H23A . . 109.5 ?
    N1 C23 H23B . . 109.5 ?
    H23A C23 H23B . . 109.5 ?
    N1 C23 H23C . . 109.5 ?
    H23A C23 H23C . . 109.5 ?
    H23B C23 H23C . . 109.5 ?
loop_
    _geom_torsion_atom_site_label_1
    _geom_torsion_atom_site_label_2
    _geom_torsion_atom_site_label_3
    _geom_torsion_atom_site_label_4
    _geom_torsion_site_symmetry_1
    _geom_torsion_site_symmetry_2
    _geom_torsion_site_symmetry_3
    _geom_torsion_site_symmetry_4
    _geom_torsion
    _geom_torsion_publ_flag
    C6 C1 C2 F2 . . . . 179.6(3) ?
    C6 C1 C2 C3 . . . . -0.6(6) ?
    F2 C2 C3 C4 . . . . -179.6(3) ?
    C1 C2 C3 C4 . . . . 0.6(6) ?
    C2 C3 C4 F1 . . . . -177.8(3) ?
    C2 C3 C4 C5 . . . . 0.2(6) ?
    F1 C4 C5 C6 . . . . 177.1(3) ?
    C3 C4 C5 C6 . . . . -0.9(6) ?
    C4 C5 C6 C1 . . . . 0.9(5) ?
    C4 C5 C6 C7 . . . . -176.3(3) ?
    C2 C1 C6 C5 . . . . -0.2(5) ?
    C2 C1 C6 C7 . . . . 177.0(3) ?
    C5 C6 C7 C8 . . . . 150.7(3) ?
    C1 C6 C7 C8 . . . . -26.4(5) ?
    C5 C6 C7 S1 . . . . -28.1(4) ?
    C1 C6 C7 S1 . . . . 154.7(3) ?
    C10 S1 C7 C8 . . . . 0.5(3) ?
    C10 S1 C7 C6 . . . . 179.5(3) ?
    C6 C7 C8 C9 . . . . -179.4(3) ?
    S1 C7 C8 C9 . . . . -0.5(3) ?
    C7 C8 C9 C10 . . . . 0.3(4) ?
    C7 C8 C9 C12 . . . . 179.3(3) ?
    C8 C9 C10 C11 . . . . 179.3(3) ?
    C12 C9 C10 C11 . . . . 0.3(5) ?
    C8 C9 C10 S1 . . . . 0.1(3) ?
    C12 C9 C10 S1 . . . . -178.9(2) ?
    C7 S1 C10 C9 . . . . -0.3(3) ?
    C7 S1 C10 C11 . . . . -179.6(3) ?
    C10 C9 C12 C16 . . . . -52.0(5) ?
    C8 C9 C12 C16 . . . . 129.1(3) ?
    C10 C9 C12 C13 . . . . 122.7(3) ?
    C8 C9 C12 C13 . . . . -56.2(4) ?
    C16 C12 C13 F3 . . . . -136.2(3) ?
    C9 C12 C13 F3 . . . . 48.3(4) ?
    C16 C12 C13 F4 . . . . 105.1(3) ?
    C9 C12 C13 F4 . . . . -70.5(4) ?
    C16 C12 C13 C14 . . . . -12.9(4) ?
    C9 C12 C13 C14 . . . . 171.6(3) ?
    F3 C13 C14 F5 . . . . 31.2(4) ?
    F4 C13 C14 F5 . . . . 146.9(3) ?
    C12 C13 C14 F5 . . . . -93.6(3) ?
    F3 C13 C14 F6 . . . . -89.1(4) ?
    F4 C13 C14 F6 . . . . 26.6(4) ?
    C12 C13 C14 F6 . . . . 146.1(3) ?
    F3 C13 C14 C15 . . . . 147.3(3) ?
    F4 C13 C14 C15 . . . . -97.0(3) ?
    C12 C13 C14 C15 . . . . 22.5(3) ?
    F5 C14 C15 F7 . . . . -32.5(4) ?
    F6 C14 C15 F7 . . . . 86.4(4) ?
    C13 C14 C15 F7 . . . . -148.8(3) ?
    F5 C14 C15 F8 . . . . -148.8(3) ?
    F6 C14 C15 F8 . . . . -29.9(4) ?
    C13 C14 C15 F8 . . . . 94.9(3) ?
    F5 C14 C15 C16 . . . . 92.2(3) ?
    F6 C14 C15 C16 . . . . -148.9(3) ?
    C13 C14 C15 C16 . . . . -24.1(3) ?
    C9 C12 C16 C17 . . . . -6.6(5) ?
    C13 C12 C16 C17 . . . . 178.4(3) ?
    C9 C12 C16 C15 . . . . 172.1(3) ?
    C13 C12 C16 C15 . . . . -2.9(4) ?
    F7 C15 C16 C12 . . . . 140.7(3) ?
    F8 C15 C16 C12 . . . . -99.9(3) ?
    C14 C15 C16 C12 . . . . 17.5(4) ?
    F7 C15 C16 C17 . . . . -40.4(4) ?
    F8 C15 C16 C17 . . . . 78.9(4) ?
    C14 C15 C16 C17 . . . . -163.7(3) ?
    C12 C16 C17 C18 . . . . -40.4(5) ?
    C15 C16 C17 C18 . . . . 141.1(3) ?
    C12 C16 C17 C20 . . . . 141.8(3) ?
    C15 C16 C17 C20 . . . . -36.7(4) ?
    C21 N1 C18 C17 . . . . 0.0(4) ?
    C23 N1 C18 C17 . . . . 179.1(3) ?
    C21 N1 C18 C19 . . . . -177.9(3) ?
    C23 N1 C18 C19 . . . . 1.2(5) ?
    C20 C17 C18 N1 . . . . -0.7(3) ?
    C16 C17 C18 N1 . . . . -178.8(3) ?
    C20 C17 C18 C19 . . . . 177.0(3) ?
    C16 C17 C18 C19 . . . . -1.1(6) ?
    C18 C17 C20 C21 . . . . 1.1(4) ?
    C16 C17 C20 C21 . . . . 179.3(3) ?
    C17 C20 C21 N1 . . . . -1.1(4) ?
    C17 C20 C21 C22 . . . . 177.4(3) ?
    C18 N1 C21 C20 . . . . 0.7(4) ?
    C23 N1 C21 C20 . . . . -178.4(3) ?
    C18 N1 C21 C22 . . . . -178.0(3) ?
    C23 N1 C21 C22 . . . . 3.0(5) ?
