# Supplementary material for: 4-{2-[5-(3,5-Difluoro­phen­yl)-2-methyl­thio­phen-3-yl]-3,3,4,4,5,5-hexa­fluoro­cyclo­pent-1-en-1-yl}-1,5-dimethyl­pyrrole-2-carbonitrile
Source: Acta Crystallogr Sect E Struct Rep Online. 2011 Mar 23;67(Pt 4):o939. doi: 10.1107/S1600536811009780 (PMC3099757; doi:10.1107/S1600536811009780)
Supplement: Supplementary file 2 [file e-67-0o939-Isup2.hkl]

# 
# h,k,l, Fc-squared, Fo-squared, sigma(Fo-squared) and status flag 
# 
data_I
_shelx_title ' 060514C in P2(1)/c' 
_shelx_refln_list_code          4 
_shelx_F_calc_maximum      216.84 
_exptl_crystal_F_000      1016.00 
_reflns_d_resolution_high  0.8402 
 
loop_ 
 _symmetry_equiv_pos_as_xyz 
 'x, y, z' 
 '-x, y+1/2, -z+1/2' 
 '-x, -y, -z' 
 'x, -y-1/2, z-1/2' 
 
_cell_length_a    11.8726 
_cell_length_b    12.0628 
_cell_length_c    16.2085 
_cell_angle_alpha  90.000 
_cell_angle_beta  109.225 
_cell_angle_gamma  90.000 
 
_shelx_F_squared_multiplier     1.000 
 
loop_ 
 _refln_index_h 
 _refln_index_k 
 _refln_index_l 
 _refln_F_squared_calc 
 _refln_F_squared_meas 
 _refln_F_squared_sigma 
 _refln_observed_status 
   1   0   0       32.92       -6.21      4.93 o 
   2   0   0    47021.64    45676.53    622.99 o 
   3   0   0        7.24       -1.69      9.68 o 
   4   0   0      447.35      473.77     12.33 o 
   5   0   0     2813.40     2810.14     54.59 o 
   6   0   0      486.72      540.88     15.94 o 
   7   0   0      297.18      296.07     14.20 o 
   8   0   0       68.75       90.61     17.27 o 
   9   0   0     1369.23     1497.03     63.49 o 
  10   0   0       94.85      126.85     31.29 o 
  11   0   0      309.67      330.61     43.39 o 
  12   0   0        3.12      -41.38     27.59 o 
  13   0   0       13.15      -15.03     36.40 o 
   1   1   0     3929.42     3957.88     44.67 o 
   2   1   0      559.04      573.04     29.60 o 
   3   1   0       42.44       38.48      7.47 o 
   4   1   0     1553.92     1449.66     17.07 o 
   5   1   0     4984.46     5315.88     48.46 o 
   6   1   0      252.11      229.05     13.70 o 
   7   1   0      712.45      732.82     17.51 o 
   8   1   0       21.29        2.30     11.28 o 
   9   1   0     2462.83     2361.88     79.71 o 
  10   1   0       79.93       71.61     21.26 o 
  11   1   0      341.29      401.10     43.17 o 
  12   1   0       34.17       30.00     51.98 o 
  13   1   0        3.38      -29.00     23.03 o 
   0   2   0     2126.78     2004.09     38.32 o 
   1   2   0     1554.31     1364.32     64.93 o 
   2   2   0      184.61      198.76     10.15 o 
   3   2   0      842.15      869.24     17.41 o 
   4   2   0      522.80      491.56     14.36 o 
   5   2   0     2236.99     2212.70     36.06 o 
   6   2   0      178.53      179.98     11.44 o 
   7   2   0      635.52      620.20     21.01 o 
   8   2   0        4.20        8.45     11.54 o 
   9   2   0      143.75      143.59     23.14 o 
  10   2   0      210.07      198.07     31.01 o 
  11   2   0        4.95       13.52     18.60 o 
  12   2   0       11.72       -6.38     20.64 o 
  13   2   0       11.24       11.24     24.34 o 
   1   3   0     5157.23     5235.88     88.32 o 
   2   3   0     1472.11     1401.07     22.62 o 
   3   3   0     6634.32     6824.59     67.07 o 
   4   3   0        9.93        7.62      7.32 o 
   5   3   0      129.47      156.48     12.92 o 
   6   3   0     1645.54     1667.16     36.46 o 
   7   3   0      343.63      346.27     14.70 o 
   8   3   0      108.28      107.32     15.19 o 
   9   3   0      163.12      147.16     23.96 o 
  10   3   0        9.87      -10.54     17.21 o 
  11   3   0       31.80       -7.80     30.33 o 
  12   3   0        0.57       -5.67     21.55 o 
  13   3   0       22.20       41.31     25.92 o 
   0   4   0       74.67      119.62     11.33 o 
   1   4   0     4569.56     4471.32     47.87 o 
   2   4   0       58.88       57.77      8.73 o 
   3   4   0     3829.85     3723.64     50.88 o 
   4   4   0      974.46      998.60     22.44 o 
   5   4   0     1027.90      948.26     23.06 o 
   6   4   0      140.39      137.79     14.61 o 
   7   4   0       71.26       49.13     13.92 o 
   8   4   0      104.56      113.22     21.48 o 
   9   4   0       82.90       94.65     20.84 o 
  10   4   0      337.91      375.66     50.34 o 
  11   4   0        2.26       -9.44     19.01 o 
  12   4   0      128.38      124.55     26.43 o 
   1   5   0     8970.18     8990.76    125.82 o 
   2   5   0      331.70      340.19     14.03 o 
   3   5   0       45.42       37.41      9.83 o 
   4   5   0      559.28      531.54     18.00 o 
   5   5   0      128.24      122.68     13.27 o 
   6   5   0      188.81      195.73     17.06 o 
   7   5   0        0.23       -1.05     12.90 o 
   8   5   0      200.98      202.24     24.30 o 
   9   5   0        3.64      -23.12     42.37 o 
  10   5   0       47.81       61.34     20.98 o 
  11   5   0       92.75      121.31     25.55 o 
  12   5   0        0.03        1.85     42.73 o 
   0   6   0     3100.44     3151.43     51.51 o 
   1   6   0      143.70      109.55      9.95 o 
   2   6   0     1126.09     1136.27     24.94 o 
   3   6   0      315.06      304.58     20.38 o 
   4   6   0      710.35      769.76     22.46 o 
   5   6   0      623.31      695.83     22.91 o 
   6   6   0        0.64        6.41     12.03 o 
   7   6   0      335.37      381.36     23.08 o 
   8   6   0      116.49      158.35     32.66 o 
   9   6   0      460.39      406.32     30.16 o 
  10   6   0      152.84      127.20     24.75 o 
  11   6   0       34.99       12.12     21.03 o 
  12   6   0       40.27       72.76     25.11 o 
   1   7   0      784.70      775.64     18.77 o 
   2   7   0     1691.99     1681.17     32.22 o 
   3   7   0      360.35      393.42     21.80 o 
   4   7   0     1112.46     1100.75     28.23 o 
   5   7   0      441.86      505.85     22.05 o 
   6   7   0      573.50      518.83     22.77 o 
   7   7   0      296.28      311.34     28.57 o 
   8   7   0       44.99       34.48     18.63 o 
   9   7   0        7.26       -9.06     18.47 o 
  10   7   0       12.48       50.75     49.47 o 
  11   7   0        0.74       -5.79     23.68 o 
   0   8   0      218.17      228.96     20.83 o 
   1   8   0      217.26      253.25     14.97 o 
   2   8   0      261.07      244.55     15.36 o 
   3   8   0        0.59        1.02     11.84 o 
   4   8   0      296.09      286.59     29.38 o 
   5   8   0        1.33        1.05     14.11 o 
   6   8   0      185.17      204.65     20.04 o 
   7   8   0        7.52       13.23     20.81 o 
   8   8   0      131.17      104.46     22.30 o 
   9   8   0        1.43      -26.62     17.74 o 
  10   8   0        0.84      -21.62     28.05 o 
  11   8   0        7.94       30.02     30.17 o 
   1   9   0       11.44       -7.22     10.59 o 
   2   9   0       38.17       37.62     12.63 o 
   3   9   0      240.60      290.31     18.63 o 
   4   9   0       34.08       40.41     15.69 o 
   5   9   0       12.11       -1.45     14.76 o 
   6   9   0       36.68       22.05     15.38 o 
   7   9   0       67.76       97.44     22.87 o 
   8   9   0       28.44       53.67     22.19 o 
   9   9   0        0.07      -19.63     35.58 o 
  10   9   0        6.88       -8.11     22.18 o 
   0  10   0      272.73      239.89     24.19 o 
   1  10   0       52.92       36.79     17.07 o 
   2  10   0        8.49       -9.91     11.35 o 
   3  10   0      132.87      145.23     16.50 o 
   4  10   0      114.74       94.72     14.87 o 
   5  10   0      290.82      278.92     23.27 o 
   6  10   0       57.06       72.70     23.14 o 
   7  10   0        8.38       11.35     26.49 o 
   8  10   0        3.96       10.28     21.63 o 
   9  10   0        3.96       27.32     30.08 o 
   1  11   0       46.00       36.44     13.36 o 
   2  11   0       62.08       58.66     14.77 o 
   3  11   0       49.09       24.74     13.98 o 
   4  11   0      182.00      183.62     18.64 o 
   5  11   0       14.22        1.73     14.62 o 
   6  11   0       30.81       15.88     16.85 o 
   7  11   0        0.12        6.99     21.73 o 
   8  11   0        2.14      -11.28     23.87 o 
   0  12   0       53.75       45.87     19.80 o 
   1  12   0       87.82       62.50     14.54 o 
   2  12   0        0.42      -13.65     13.17 o 
   3  12   0        2.26      -12.72     13.45 o 
   4  12   0        0.20        0.46     14.04 o 
   5  12   0       12.88      -18.07     15.32 o 
   6  12   0        3.02       -4.11     18.35 o 
   7  12   0        0.91       -2.88     19.31 o 
   1  13   0       67.24       92.09     38.19 o 
   2  13   0       18.20       18.96     21.01 o 
   3  13   0       32.22       13.72     26.40 o 
   4  13   0        8.97      -28.21     51.84 o 
   5  13   0        1.89       27.77     32.16 o 
   0  14   0       28.13       11.65     29.83 o 
   1  14   0        3.59      -13.95     21.84 o 
   2  14   0       19.05       -7.43     21.86 o 
 -13   1   1        9.37       -5.41     29.58 o 
 -12   1   1        3.81       10.74     20.61 o 
 -11   1   1      118.01       77.73     23.13 o 
 -10   1   1       23.45       24.29     19.10 o 
  -9   1   1       16.94        7.34     13.77 o 
  -8   1   1      684.88      707.64     19.60 o 
  -7   1   1      241.16      257.92     11.30 o 
  -6   1   1     2386.18     2393.78     26.39 o 
  -5   1   1      924.31      875.99     23.40 o 
  -4   1   1      428.12      428.82     12.23 o 
  -3   1   1     6237.19     6366.83     52.12 o 
  -2   1   1      856.13      732.69     12.62 o 
  -1   1   1     4954.10     4969.40     54.58 o 
   0   1   1     4556.70     4676.05     63.01 o 
   1   1   1    11388.53    11394.14    129.38 o 
   2   1   1     5029.79     4805.06     63.31 o 
   3   1   1      490.75      537.92     11.65 o 
   4   1   1      966.51      977.91     14.27 o 
   5   1   1        2.02        3.72      5.92 o 
   6   1   1      259.93      229.94     10.10 o 
   7   1   1      247.19      238.52     11.59 o 
   8   1   1      221.42      291.07     13.71 o 
   9   1   1      284.60      339.69     28.83 o 
  10   1   1       32.10       33.98     19.59 o 
  11   1   1       32.67       43.51     20.99 o 
  12   1   1       63.06      101.22     26.03 o 
  13   1   1        0.82       -7.51     23.28 o 
 -13   2   1       30.64       12.90     22.14 o 
 -12   2   1        4.91       22.70     22.36 o 
 -11   2   1       82.43      103.60     32.84 o 
 -10   2   1        5.06        8.73     17.01 o 
  -9   2   1      244.89      257.13     22.54 o 
  -8   2   1       87.39       73.19     13.36 o 
  -7   2   1       13.74        7.63      8.21 o 
  -6   2   1       18.80       12.99      8.83 o 
  -5   2   1      195.17      204.18     13.08 o 
  -4   2   1       26.95       52.70      8.21 o 
  -3   2   1      339.55      335.30     12.33 o 
  -2   2   1     2616.78     2531.15     35.65 o 
  -1   2   1     1523.45     1546.05     22.14 o 
   0   2   1      531.08      444.84     17.49 o 
   1   2   1     3971.77     4055.07    123.88 o 
   2   2   1     3172.60     3160.07     62.62 o 
   3   2   1      691.56      727.49     31.40 o 
   4   2   1     3858.63     3967.38     44.67 o 
   5   2   1        0.38        2.82      6.75 o 
   6   2   1     1089.52     1043.82     19.88 o 
   7   2   1      604.72      613.73     17.19 o 
   8   2   1      338.00      325.06     43.80 o 
   9   2   1      519.74      491.20     30.07 o 
  10   2   1       21.41       14.22     17.85 o 
  11   2   1        0.24      -15.64     18.18 o 
  12   2   1        0.01       26.84     21.21 o 
 -13   3   1        5.38      -16.69     22.35 o 
 -12   3   1       41.38       27.90     22.32 o 
 -11   3   1       10.67       31.23     19.89 o 
 -10   3   1      345.83      366.57     31.06 o 
  -9   3   1      183.98      174.34     18.93 o 
  -8   3   1       18.68        3.00     12.93 o 
  -7   3   1     1015.44     1089.00     21.85 o 
  -6   3   1      192.28      225.47     16.19 o 
  -5   3   1     2774.62     2822.14     39.56 o 
  -4   3   1       76.42      104.50     10.34 o 
  -3   3   1      134.02      118.17     12.99 o 
  -2   3   1     1573.29     1505.33     23.49 o 
  -1   3   1    25612.20    25651.13    207.92 o 
   0   3   1     4147.50     4182.40     43.28 o 
   1   3   1       81.01       72.26      7.92 o 
   2   3   1     2243.76     2213.09     28.46 o 
   3   3   1      212.46      207.38     15.34 o 
   4   3   1     1892.73     1940.40     29.42 o 
   5   3   1      372.54      326.40     14.02 o 
   6   3   1      132.80      159.49     11.90 o 
   7   3   1        3.75        4.12      9.26 o 
   8   3   1      202.69      242.69     24.17 o 
   9   3   1       10.29        2.88     17.39 o 
  10   3   1      167.27      166.43     25.22 o 
  11   3   1       25.92       60.42     23.35 o 
  12   3   1        8.30       21.55     23.20 o 
 -13   4   1        7.71       -5.00     23.49 o 
 -12   4   1        0.53        9.12     20.48 o 
 -11   4   1        4.25      -15.54     19.03 o 
 -10   4   1      167.56      175.35     48.83 o 
  -9   4   1      134.31      145.14     25.35 o 
  -8   4   1        0.61       -9.49     15.23 o 
  -7   4   1      105.09       91.11     14.37 o 
  -6   4   1      228.82      265.99     22.52 o 
  -5   4   1       35.94       44.52     10.97 o 
  -4   4   1      215.49      228.86     13.86 o 
  -3   4   1      342.59      357.81     13.63 o 
  -2   4   1     1337.30     1291.92     37.18 o 
  -1   4   1      130.79      162.90     10.28 o 
   0   4   1       11.35        4.50      5.21 o 
   1   4   1     2415.69     2369.01     26.63 o 
   2   4   1      499.88      482.77     14.22 o 
   3   4   1      215.48      214.71     15.29 o 
   4   4   1      176.06      143.07     12.26 o 
   5   4   1        3.63        3.82      9.98 o 
   6   4   1      254.74      275.75     16.10 o 
   7   4   1        8.35        5.74     11.41 o 
   8   4   1        3.32      -23.78     15.85 o 
   9   4   1      392.53      411.92     27.89 o 
  10   4   1        6.85       18.82     42.87 o 
  11   4   1        2.05       24.70     30.90 o 
  12   4   1        3.16        1.23     22.11 o 
 -12   5   1        4.84      -19.60     35.70 o 
 -11   5   1      147.17      178.27     26.39 o 
 -10   5   1      172.66      177.46     56.39 o 
  -9   5   1      473.77      505.35     30.16 o 
  -8   5   1       15.51       18.54     26.77 o 
  -7   5   1      202.75      217.89     19.32 o 
  -6   5   1      770.89      766.71     23.51 o 
  -5   5   1      322.98      327.71     15.97 o 
  -4   5   1       65.34       84.36     11.48 o 
  -3   5   1      304.50      313.21     16.89 o 
  -2   5   1      888.23      869.28     20.35 o 
  -1   5   1     3314.34     3192.09     39.99 o 
   0   5   1     3498.13     3451.23     36.05 o 
   1   5   1     2547.67     2625.74     41.32 o 
   2   5   1       90.80      139.97     11.46 o 
   3   5   1     3732.13     3834.91     48.12 o 
   4   5   1      447.55      444.05     16.77 o 
   5   5   1     1198.57     1184.05     27.03 o 
   6   5   1      162.73      199.23     16.74 o 
   7   5   1     1128.96     1085.59     36.92 o 
   8   5   1     1280.52     1279.56     42.34 o 
   9   5   1      217.84      217.10     26.00 o 
  10   5   1        6.87       -6.42     21.47 o 
  11   5   1        1.82      -21.34     20.48 o 
  12   5   1        2.50       15.26     22.49 o 
 -12   6   1       37.11       55.29     35.13 o 
 -11   6   1       18.32       14.59     21.36 o 
 -10   6   1       10.37       25.67     19.33 o 
  -9   6   1        4.33      -11.38     14.47 o 
  -8   6   1        5.98      -13.02     15.53 o 
  -7   6   1      204.64      189.30     18.55 o 
  -6   6   1      105.87       89.92     15.22 o 
  -5   6   1      116.60      106.30     14.75 o 
  -4   6   1      147.98      138.03     13.55 o 
  -3   6   1        5.81        7.11      9.39 o 
  -2   6   1       20.12       23.54      9.53 o 
  -1   6   1       46.35       40.44     12.99 o 
   0   6   1     1746.40     1917.36     27.24 o 
   1   6   1      643.33      632.75     15.67 o 
   2   6   1      546.03      644.52     17.57 o 
   3   6   1     2086.38     2076.90     47.17 o 
   4   6   1      812.15      871.50     23.78 o 
   5   6   1     1061.85     1096.85     27.82 o 
   6   6   1     1569.43     1529.58     33.66 o 
   7   6   1      427.75      404.08     26.90 o 
   8   6   1      506.60      430.56     28.83 o 
   9   6   1        2.62      -26.07     17.38 o 
  10   6   1       48.42       47.55     36.38 o 
  11   6   1       21.21      -11.88     30.79 o 
 -11   7   1       94.33      144.75     36.66 o 
 -10   7   1       85.53      153.05     44.40 o 
  -9   7   1      220.22      227.98     28.15 o 
  -8   7   1      139.75      163.74     23.05 o 
  -7   7   1      203.31      197.81     20.14 o 
  -6   7   1      441.37      396.17     26.87 o 
  -5   7   1       82.65       78.02     20.19 o 
  -4   7   1       30.28       12.35     11.64 o 
  -3   7   1     1668.92     1605.06     32.51 o 
  -2   7   1      304.84      318.50     16.47 o 
  -1   7   1       52.41       56.20     11.70 o 
   0   7   1      199.10      194.60     12.60 o 
   1   7   1      162.28      149.51     17.92 o 
   2   7   1     1106.96     1130.48     22.90 o 
   3   7   1        2.21        5.64     10.97 o 
   4   7   1      377.78      415.57     20.48 o 
   5   7   1      588.22      618.77     23.27 o 
   6   7   1       23.17       16.42     13.60 o 
   7   7   1      150.05      156.08     27.43 o 
   8   7   1      162.93      127.45     51.02 o 
   9   7   1      305.74      373.75     33.22 o 
  10   7   1        4.07       -6.86     20.94 o 
  11   7   1        5.12        4.82     20.82 o 
 -11   8   1       54.71       83.32     27.31 o 
 -10   8   1        1.73       10.44     53.74 o 
  -9   8   1       29.54       15.70     30.70 o 
  -8   8   1       70.25       34.53     34.44 o 
  -7   8   1      106.41      129.76     19.82 o 
  -6   8   1       43.98       60.63     16.80 o 
  -5   8   1       37.94       33.10     14.03 o 
  -4   8   1       78.67       84.85     15.34 o 
  -3   8   1      222.22      255.14     19.19 o 
  -2   8   1     1766.77     1834.28     35.96 o 
  -1   8   1      117.96      105.20     13.52 o 
   0   8   1     1499.63     1457.65     35.00 o 
   1   8   1        5.89        5.36      9.53 o 
   2   8   1      194.91      210.82     17.33 o 
   3   8   1      223.17      258.27     16.63 o 
   4   8   1      271.20      290.30     20.61 o 
   5   8   1      377.99      380.35     21.53 o 
   6   8   1      153.60      172.57     23.92 o 
   7   8   1        0.82       19.48     17.57 o 
   8   8   1      254.20      270.20     28.90 o 
   9   8   1      375.69      472.72     56.96 o 
  10   8   1       15.59       20.18     23.33 o 
 -10   9   1        9.63       31.77     23.70 o 
  -9   9   1        9.54       28.91     22.70 o 
  -8   9   1        0.19       21.04     19.76 o 
  -7   9   1      109.29       99.90     18.53 o 
  -6   9   1       13.24       26.68     14.74 o 
  -5   9   1      351.03      401.62     34.97 o 
  -4   9   1       62.00       80.69     18.86 o 
  -3   9   1       88.24       69.61     16.24 o 
  -2   9   1        0.72      -13.33     10.94 o 
  -1   9   1       42.33       18.11     11.29 o 
   0   9   1     1164.54     1165.17     25.50 o 
   1   9   1        0.50        1.83     11.10 o 
   2   9   1       30.15        8.91     13.00 o 
   3   9   1        0.71       -6.77     11.40 o 
   4   9   1     1151.05     1173.02     28.64 o 
   5   9   1        4.35      -20.59     13.73 o 
   6   9   1        1.07       -3.21     17.36 o 
   7   9   1      203.63      212.90     26.98 o 
   8   9   1       65.00       21.41     45.43 o 
   9   9   1        6.31       26.01     24.33 o 
  10   9   1        2.26        3.19     34.21 o 
  -9  10   1       73.02       65.94     25.34 o 
  -8  10   1       22.05        3.31     19.88 o 
  -7  10   1        1.28       -1.40     19.55 o 
  -6  10   1      263.67      306.78     25.34 o 
  -5  10   1       52.21       45.13     16.75 o 
  -4  10   1        0.06      -22.87     16.39 o 
  -3  10   1      202.08      204.02     17.94 o 
  -2  10   1        0.09       -6.10     11.97 o 
  -1  10   1       13.53       10.84     13.67 o 
   0  10   1        8.47        9.40     12.39 o 
   1  10   1       74.83       83.60     15.85 o 
   2  10   1        6.66        5.80     12.65 o 
   3  10   1       45.37       36.23     13.39 o 
   4  10   1       50.18       24.34     12.89 o 
   5  10   1       74.36       74.69     15.85 o 
   6  10   1        5.00        6.72     16.39 o 
   7  10   1       77.76       97.99     49.63 o 
   8  10   1       34.12       25.77     23.93 o 
   9  10   1       40.88       74.15     25.85 o 
  -8  11   1       22.11        7.96     36.06 o 
  -7  11   1       12.49       17.25     28.71 o 
  -6  11   1       24.18        9.83     17.85 o 
  -5  11   1      467.71      510.47     22.36 o 
  -4  11   1       12.12      -18.42     12.78 o 
  -3  11   1      567.70      557.61     22.33 o 
  -2  11   1        2.61      -17.97     11.98 o 
  -1  11   1      624.66      594.71     22.11 o 
   0  11   1      146.29      162.65     17.23 o 
   1  11   1      120.06      103.20     15.48 o 
   2  11   1       17.09       12.74     12.80 o 
   3  11   1        1.77      -17.31     12.31 o 
   4  11   1        2.90        5.74     18.69 o 
   5  11   1       28.09        9.94     19.80 o 
   6  11   1      165.81      216.63     40.73 o 
   7  11   1       92.83      138.04     21.87 o 
   8  11   1       12.55       -2.66     18.35 o 
  -7  12   1       41.46       48.75     45.38 o 
  -6  12   1       15.62       47.46     25.18 o 
  -5  12   1       82.91      102.86     20.98 o 
  -4  12   1       88.15      103.02     20.20 o 
  -3  12   1       13.19      -15.02     15.93 o 
  -2  12   1       66.66       75.14     15.60 o 
  -1  12   1      247.56      249.25     19.73 o 
   0  12   1       10.65        3.30     13.81 o 
   1  12   1      659.12      666.25     24.27 o 
   2  12   1       20.50      -17.77     19.53 o 
   3  12   1       34.40       18.09     18.88 o 
   4  12   1        8.51       20.60     17.26 o 
   5  12   1      108.66      118.72     26.51 o 
   6  12   1        7.62        8.27     21.80 o 
   7  12   1       10.07       33.91     29.64 o 
  -5  13   1        0.70       -7.80     19.10 o 
  -4  13   1        1.12       -5.94     23.13 o 
  -3  13   1       36.55       50.70     19.20 o 
  -2  13   1        5.56       11.57     22.83 o 
  -1  13   1       35.39       50.71     18.13 o 
   0  13   1      337.86      358.17     43.56 o 
   1  13   1      100.86       88.64     29.72 o 
   2  13   1      181.58      230.53     23.74 o 
   3  13   1        0.70      -10.66     32.83 o 
   4  13   1        5.90      -13.80     32.52 o 
   5  13   1        8.47       12.36     31.79 o 
  -3  14   1        1.04       -1.18     22.92 o 
  -2  14   1       14.97       -7.61     22.15 o 
  -1  14   1        0.06       15.14     21.47 o 
   0  14   1       35.72       16.85     22.41 o 
   1  14   1       10.76       -3.17     23.41 o 
   2  14   1        0.86      -30.70     23.66 o 
 -13   0   2       16.37       10.23     33.34 o 
 -12   0   2       32.32       15.76     32.02 o 
 -11   0   2      209.89      253.00     34.65 o 
 -10   0   2       40.79       35.08     19.06 o 
  -9   0   2       60.87       69.57     18.32 o 
  -8   0   2     3353.51     3389.87     60.52 o 
  -7   0   2      902.56      906.35     45.88 o 
  -6   0   2    10548.85    10826.74    150.19 o 
  -5   0   2      625.51      693.36     21.21 o 
  -4   0   2      326.58      339.61     14.84 o 
  -3   0   2     2696.11     2740.55     56.89 o 
  -2   0   2    44317.70    44682.19    431.18 o 
  -1   0   2      251.63      259.72      9.55 o 
   0   0   2        1.01       -3.24      4.57 o 
   1   0   2     4021.72     4028.96     49.33 o 
   2   0   2     3835.71     3958.86     72.08 o 
   3   0   2      952.59      915.90     22.56 o 
   4   0   2     1419.15     1352.89     29.45 o 
   5   0   2     2059.29     1877.76     50.20 o 
   6   0   2     2804.25     2691.79     49.66 o 
   7   0   2      244.89      280.62     21.03 o 
   8   0   2      234.22      297.52     42.64 o 
   9   0   2       21.36       -6.90     23.16 o 
  10   0   2        9.65       -9.77     25.08 o 
  11   0   2       87.66      110.40     35.22 o 
  12   0   2       17.84       42.80     31.52 o 
 -13   1   2       16.55      -22.00     22.00 o 
 -12   1   2        4.35       21.51     24.00 o 
 -11   1   2      153.50       96.55     23.58 o 
 -10   1   2      386.15      336.78     22.20 o 
  -9   1   2      149.96      124.02     14.05 o 
  -8   1   2      341.08      330.84     15.85 o 
  -7   1   2      499.22      472.38     15.30 o 
  -6   1   2       10.57       11.86      7.56 o 
  -5   1   2      442.91      448.86     12.93 o 
  -4   1   2       99.39       84.10      7.74 o 
  -3   1   2     6017.44     6067.61     50.51 o 
  -2   1   2     1547.71     1522.21     17.08 o 
  -1   1   2      841.85      779.15     30.86 o 
   0   1   2      507.96      472.52      8.97 o 
   1   1   2      554.73      560.20     11.45 o 
   2   1   2       62.85       47.45      7.17 o 
   3   1   2     3484.33     3632.62     36.61 o 
   4   1   2      227.51      244.73     10.56 o 
   5   1   2      405.21      383.20     10.95 o 
   6   1   2      225.98      236.38     11.20 o 
   7   1   2      205.94      249.07     12.74 o 
   8   1   2      921.02      887.16     22.90 o 
   9   1   2      848.09      782.35     35.08 o 
  10   1   2       85.57      108.59     21.16 o 
  11   1   2       97.69       60.54     22.32 o 
  12   1   2       55.79      106.11     26.01 o 
 -13   2   2        0.00        2.80     23.14 o 
 -12   2   2      216.05      196.57     27.56 o 
 -11   2   2      248.73      219.82     27.70 o 
 -10   2   2      313.67      343.35     22.20 o 
  -9   2   2       50.50       41.93     22.86 o 
  -8   2   2        5.17        7.49     11.48 o 
  -7   2   2       14.28        8.77      7.80 o 
  -6   2   2       73.36       40.30     10.58 o 
  -5   2   2     2392.02     2265.51     28.95 o 
  -4   2   2     2716.06     2768.08     47.81 o 
  -3   2   2      138.02      140.48      8.25 o 
  -2   2   2      166.77      154.01     14.80 o 
  -1   2   2    16659.97    16422.33    136.83 o 
   0   2   2     5073.18     5212.26     90.66 o 
   1   2   2       46.93       54.30      6.61 o 
   2   2   2     2759.51     2730.55     33.59 o 
   3   2   2      419.64      425.16     13.76 o 
   4   2   2      118.90      155.59      8.43 o 
   5   2   2      843.51      806.29     14.92 o 
   6   2   2      185.89      191.46     14.55 o 
   7   2   2      398.73      382.37     16.06 o 
   8   2   2      681.62      660.08     24.24 o 
   9   2   2       29.35       27.50     18.06 o 
  10   2   2        0.19       -6.24     17.90 o 
  11   2   2        2.18        9.89     20.07 o 
  12   2   2       10.66        6.90     22.21 o 
 -13   3   2        0.25       22.54     23.04 o 
 -12   3   2       11.08      -28.36     18.90 o 
 -11   3   2       83.50       65.53     22.01 o 
 -10   3   2      240.07      221.73     20.78 o 
  -9   3   2        1.32      -11.25     13.38 o 
  -8   3   2        1.27      -13.40     11.15 o 
  -7   3   2      396.56      369.56     13.85 o 
  -6   3   2      924.63     1050.10     24.62 o 
  -5   3   2     4732.12     4793.14     57.19 o 
  -4   3   2      190.46      204.07     12.13 o 
  -3   3   2     1663.06     1644.84     30.32 o 
  -2   3   2     1980.85     1969.24     39.57 o 
  -1   3   2    28514.61    28574.71    544.95 o 
   0   3   2      315.88      315.15     10.87 o 
   1   3   2      481.24      418.59     14.91 o 
   2   3   2     1949.35     2136.70     43.51 o 
   3   3   2      412.79      404.45     12.90 o 
   4   3   2      321.18      316.65     13.06 o 
   5   3   2      179.47      232.53     11.74 o 
   6   3   2        4.96       -0.31      8.02 o 
   7   3   2       96.70       77.37     18.34 o 
   8   3   2        1.77       -1.23     13.94 o 
   9   3   2      320.73      302.96     32.96 o 
  10   3   2       93.05      104.62     22.53 o 
  11   3   2        0.28      -10.37     19.57 o 
  12   3   2       30.29       41.71     24.34 o 
 -13   4   2        0.23      -22.82     22.38 o 
 -12   4   2       56.39       34.62     23.09 o 
 -11   4   2      102.76      120.63     42.75 o 
 -10   4   2     1012.37      927.09     43.10 o 
  -9   4   2       89.08       91.68     16.89 o 
  -8   4   2      732.15      713.04     25.24 o 
  -7   4   2       37.77       44.08     12.85 o 
  -6   4   2      639.07      646.64     21.09 o 
  -5   4   2     2368.49     2209.04     35.61 o 
  -4   4   2      671.78      687.26     41.26 o 
  -3   4   2       14.88        0.33      7.28 o 
  -2   4   2      307.66      340.00     13.21 o 
  -1   4   2        8.27        0.80      6.61 o 
   0   4   2     3615.12     3681.84     77.90 o 
   1   4   2      193.91      167.56     11.55 o 
   2   4   2      623.66      694.61     19.45 o 
   3   4   2       14.45        2.25      7.53 o 
   4   4   2     4837.84     4939.01     56.13 o 
   5   4   2      150.35      123.23     12.64 o 
   6   4   2      183.31      210.29     20.70 o 
   7   4   2      681.21      634.93     23.55 o 
   8   4   2      265.57      278.92     21.87 o 
   9   4   2       46.75       38.49     23.48 o 
  10   4   2        0.23       -3.03     18.74 o 
  11   4   2       31.21       -0.99     20.93 o 
  12   4   2       18.23       10.09     51.59 o 
 -12   5   2        8.00       28.34     57.21 o 
 -11   5   2      102.05      115.63     23.94 o 
 -10   5   2      195.04      201.62     26.42 o 
  -9   5   2      325.83      367.03     23.57 o 
  -8   5   2      130.74      117.29     17.01 o 
  -7   5   2     1693.50     1687.89     35.41 o 
  -6   5   2      474.00      479.41     20.02 o 
  -5   5   2      417.41      442.93     17.83 o 
  -4   5   2      173.89      225.96     37.15 o 
  -3   5   2      150.32      155.81     12.68 o 
  -2   5   2      211.88      192.85     12.41 o 
  -1   5   2       65.43       67.10      9.12 o 
   0   5   2      732.68      656.70     16.91 o 
   1   5   2      185.70      207.83     14.45 o 
   2   5   2     3603.99     3644.42     54.95 o 
   3   5   2      955.29      930.95     21.59 o 
   4   5   2     1496.97     1412.28     27.60 o 
   5   5   2       30.88       49.31     13.93 o 
   6   5   2      967.09      884.40     32.78 o 
   7   5   2      241.21      250.71     24.97 o 
   8   5   2       41.34       44.79     25.76 o 
   9   5   2       18.59       14.82     19.01 o 
  10   5   2        6.51       24.94     20.78 o 
  11   5   2        8.52       13.22     21.14 o 
 -12   6   2        0.25      -14.61     20.19 o 
 -11   6   2      109.66      142.03     26.93 o 
 -10   6   2        1.73       13.59     20.51 o 
  -9   6   2       96.23      101.11     25.77 o 
  -8   6   2       12.76       22.58     14.09 o 
  -7   6   2        0.33      -17.51     11.67 o 
  -6   6   2      350.94      375.72     18.75 o 
  -5   6   2      248.94      249.10     17.66 o 
  -4   6   2      291.75      303.34     20.42 o 
  -3   6   2      282.99      289.00     15.44 o 
  -2   6   2      479.31      464.57     20.83 o 
  -1   6   2       63.59       69.37     10.78 o 
   0   6   2     1474.09     1508.35     23.56 o 
   1   6   2      114.34       88.73      9.23 o 
   2   6   2     2172.45     2190.49     30.05 o 
   3   6   2      352.64      350.15     16.22 o 
   4   6   2     2451.56     2405.29     39.24 o 
   5   6   2      229.57      253.15     18.82 o 
   6   6   2     1220.87     1184.22     38.61 o 
   7   6   2      222.68      272.77     27.55 o 
   8   6   2       10.00       31.89     18.17 o 
   9   6   2        6.74       14.36     38.71 o 
  10   6   2        3.96       15.16     21.66 o 
  11   6   2       12.94       64.25     23.71 o 
 -12   7   2        0.18      -11.20     25.22 o 
 -11   7   2      102.25      212.35     43.10 o 
 -10   7   2       54.28       19.67     22.06 o 
  -9   7   2        5.16        4.52     17.84 o 
  -8   7   2      125.17      135.41     18.80 o 
  -7   7   2      106.63      102.00     17.30 o 
  -6   7   2       12.72       -7.98     12.77 o 
  -5   7   2       14.29       20.63     12.49 o 
  -4   7   2      113.06      141.84     15.44 o 
  -3   7   2     1838.27     1922.70     35.31 o 
  -2   7   2      243.62      241.11     16.46 o 
  -1   7   2     1241.89     1283.14     27.56 o 
   0   7   2        0.14       -8.96      7.20 o 
   1   7   2        0.00       -6.63      7.86 o 
   2   7   2       42.66       64.67     10.23 o 
   3   7   2       10.68       -0.27      8.87 o 
   4   7   2       39.55       51.72     14.01 o 
   5   7   2        2.91       12.31     12.92 o 
   6   7   2        3.73       33.80     16.92 o 
   7   7   2       37.04       47.40     19.31 o 
   8   7   2      443.76      512.86     32.08 o 
   9   7   2       35.05       24.52     18.07 o 
  10   7   2       98.91       89.69     25.68 o 
  11   7   2        0.31      -13.05     26.81 o 
 -11   8   2        7.34        1.59     36.54 o 
 -10   8   2       52.77       60.75     33.94 o 
  -9   8   2       56.37       61.81     20.85 o 
  -8   8   2      173.52      202.38     21.38 o 
  -7   8   2        0.00        6.04     14.38 o 
  -6   8   2      350.97      443.15     24.95 o 
  -5   8   2       73.79       69.61     15.17 o 
  -4   8   2      253.39      267.56     31.65 o 
  -3   8   2       11.35       -5.30     12.15 o 
  -2   8   2      108.08      123.76     15.32 o 
  -1   8   2      295.60      323.45     16.12 o 
   0   8   2     1536.12     1483.15     26.96 o 
   1   8   2       36.52       61.53     10.82 o 
   2   8   2      309.06      337.09     16.84 o 
   3   8   2      217.87      245.82     16.70 o 
   4   8   2       20.74        4.52     12.16 o 
   5   8   2      325.08      334.61     28.51 o 
   6   8   2       48.41       44.87     19.45 o 
   7   8   2       55.71       47.83     20.31 o 
   8   8   2        2.43       -6.62     22.04 o 
   9   8   2        9.67       -0.78     21.35 o 
  10   8   2       11.66       45.17     26.90 o 
 -10   9   2       31.15       14.76     22.74 o 
  -9   9   2       20.23       42.53     19.93 o 
  -8   9   2        1.97      -23.42     17.29 o 
  -7   9   2       31.78       30.26     16.70 o 
  -6   9   2      316.92      389.56     25.68 o 
  -5   9   2       84.50       78.73     17.30 o 
  -4   9   2      600.51      571.44     24.53 o 
  -3   9   2       10.98       11.05     14.55 o 
  -2   9   2      251.08      243.60     16.82 o 
  -1   9   2      452.47      431.64     18.05 o 
   0   9   2       43.63       41.28     11.35 o 
   1   9   2       95.30       91.62     13.33 o 
   2   9   2        6.82       14.11     11.56 o 
   3   9   2      357.06      366.22     18.50 o 
   4   9   2        2.08      -15.69     11.65 o 
   5   9   2      500.23      535.80     25.21 o 
   6   9   2      181.28      241.38     22.97 o 
   7   9   2       74.22      110.77     25.62 o 
   8   9   2      105.82      132.76     27.37 o 
   9   9   2        0.16       -4.94     22.87 o 
  -9  10   2        2.18       16.45     40.77 o 
  -8  10   2        1.21       12.24     19.63 o 
  -7  10   2       25.60        5.18     16.71 o 
  -6  10   2       98.65       86.38     29.61 o 
  -5  10   2      273.44      244.45     27.57 o 
  -4  10   2        3.24       -8.06     14.56 o 
  -3  10   2      889.24      806.95     25.64 o 
  -2  10   2       72.25       60.73     13.56 o 
  -1  10   2     1063.00     1060.36     26.71 o 
   0  10   2        0.05        3.79     12.19 o 
   1  10   2      995.27     1035.00     26.46 o 
   2  10   2       42.67       38.29     13.17 o 
   3  10   2       38.82       23.48     12.91 o 
   4  10   2       10.36       -1.46     12.55 o 
   5  10   2      303.89      374.86     37.24 o 
   6  10   2       41.66       56.47     37.72 o 
   7  10   2      128.23      174.75     22.09 o 
   8  10   2        0.48       10.50     17.75 o 
  -8  11   2        7.20      -22.38     37.68 o 
  -7  11   2        1.51      -10.69     25.01 o 
  -6  11   2       32.44       28.34     22.66 o 
  -5  11   2       19.51       -8.43     16.12 o 
  -4  11   2      154.07      144.17     20.29 o 
  -3  11   2       33.69       29.36     13.43 o 
  -2  11   2      156.27      154.82     16.32 o 
  -1  11   2       81.03       69.46     14.48 o 
   0  11   2       91.78       86.84     14.95 o 
   1  11   2       46.59       62.55     13.84 o 
   2  11   2      478.91      457.20     20.00 o 
   3  11   2       66.06       39.30     14.64 o 
   4  11   2       11.95       34.91     19.66 o 
   5  11   2       12.91       34.08     20.67 o 
   6  11   2       19.00      -15.87     20.50 o 
   7  11   2       12.51       16.35     30.74 o 
  -7  12   2        5.03      -20.37     34.62 o 
  -6  12   2        9.93       16.27     27.34 o 
  -5  12   2       32.37        4.45     18.15 o 
  -4  12   2       42.27       17.73     17.66 o 
  -3  12   2       69.65       32.35     17.19 o 
  -2  12   2        5.15       -0.63     16.38 o 
  -1  12   2      212.15      230.20     23.04 o 
   0  12   2        4.82        6.59     16.28 o 
   1  12   2       12.87       15.30     15.26 o 
   2  12   2       38.58       43.47     16.91 o 
   3  12   2       54.46       54.89     18.92 o 
   4  12   2       21.66        5.11     20.00 o 
   5  12   2        2.45      -30.57     20.38 o 
   6  12   2       19.03       64.26     57.76 o 
  -5  13   2       39.20        7.29     18.74 o 
  -4  13   2        0.60      -24.44     17.53 o 
  -3  13   2       16.85       13.44     18.04 o 
  -2  13   2       14.88        2.06     16.66 o 
  -1  13   2        2.40       -0.24     16.70 o 
   0  13   2       25.77       -6.70     16.00 o 
   1  13   2       28.87       14.70     23.14 o 
   2  13   2       18.19       19.72     18.25 o 
   3  13   2       57.89       27.94     20.16 o 
   4  13   2        4.19      -22.73     21.40 o 
   5  13   2       15.44        2.20     24.75 o 
  -3  14   2       19.54       10.81     36.25 o 
  -2  14   2        0.84      -16.68     18.06 o 
  -1  14   2       59.14       40.85     20.92 o 
   0  14   2       63.39       54.10     21.03 o 
   1  14   2        0.79      -22.46     33.55 o 
   2  14   2      132.18      132.09     46.16 o 
 -13   1   3        3.87      -31.76     21.17 o 
 -12   1   3       25.84       49.79     22.22 o 
 -11   1   3        7.97       -0.75     12.22 o 
 -10   1   3       93.87       89.60     17.34 o 
  -9   1   3      444.19      446.27     18.22 o 
  -8   1   3       84.55       97.99     12.42 o 
  -7   1   3      464.75      493.28     15.88 o 
  -6   1   3     4108.30     4034.76    109.61 o 
  -5   1   3      260.99      257.05     11.40 o 
  -4   1   3     2406.60     2249.03     52.35 o 
  -3   1   3    12078.90    11996.72     90.55 o 
  -2   1   3     7517.36     7365.66     57.68 o 
  -1   1   3     6362.37     6150.43     57.10 o 
   0   1   3     1443.46     1379.15     18.14 o 
   1   1   3     1915.12     1872.64     22.03 o 
   2   1   3      112.11      151.73      9.03 o 
   3   1   3     7705.94     7515.49     68.35 o 
   4   1   3       27.30       17.28     10.75 o 
   5   1   3      447.67      438.35     14.82 o 
   6   1   3      934.41      866.04     20.87 o 
   7   1   3       38.07       29.99     11.33 o 
   8   1   3       77.95       99.01     14.21 o 
   9   1   3       11.64       11.47     21.99 o 
  10   1   3       35.07       16.45     19.35 o 
  11   1   3       21.95      -20.07     18.86 o 
  12   1   3        0.08       17.38     42.27 o 
 -13   2   3       17.60       21.73     41.91 o 
 -12   2   3      125.35      165.45     26.52 o 
 -11   2   3      105.66      116.30     19.08 o 
 -10   2   3       27.30        1.04     17.89 o 
  -9   2   3        0.23      -11.37     12.80 o 
  -8   2   3       18.02       25.60     10.52 o 
  -7   2   3       74.22       90.55     10.75 o 
  -6   2   3     1103.65     1192.25     22.46 o 
  -5   2   3     1587.98     1575.02     23.83 o 
  -4   2   3     1100.63     1198.33     19.11 o 
  -3   2   3     2058.87     2148.31     24.71 o 
  -2   2   3    31235.92    31699.04    255.50 o 
  -1   2   3        1.76        4.93      8.69 o 
   0   2   3       70.86      103.53     13.28 o 
   1   2   3     4226.12     4158.79     37.69 o 
   2   2   3       13.60        8.32      5.51 o 
   3   2   3     1484.62     1442.13     22.09 o 
   4   2   3        5.08        5.68      7.21 o 
   5   2   3       91.90       85.86      7.88 o 
   6   2   3       85.10       73.70     11.15 o 
   7   2   3      885.08      891.19     23.03 o 
   8   2   3      845.65      766.42     23.46 o 
   9   2   3      117.21       87.59     23.66 o 
  10   2   3       60.61       88.89     23.84 o 
  11   2   3       51.21       32.66     21.08 o 
  12   2   3       24.68      -12.24     23.32 o 
 -13   3   3      131.37      123.77     27.10 o 
 -12   3   3       38.45       33.16     22.20 o 
 -11   3   3       72.93       83.88     22.34 o 
 -10   3   3        1.11       -6.93     13.53 o 
  -9   3   3       25.32       15.21     16.01 o 
  -8   3   3       65.09       84.24     14.75 o 
  -7   3   3       56.06       80.65     15.34 o 
  -6   3   3        1.94       -1.39      9.32 o 
  -5   3   3     1879.36     1963.23     48.01 o 
  -4   3   3        5.71       -1.52      6.60 o 
  -3   3   3     7193.16     7428.01     86.39 o 
  -2   3   3     5404.37     5379.12     53.61 o 
  -1   3   3    20238.97    19676.35    271.84 o 
   0   3   3     3552.42     3538.88     37.94 o 
   1   3   3      854.11      864.71     30.67 o 
   2   3   3     3174.91     3308.10     39.21 o 
   3   3   3        6.25        3.38      7.87 o 
   4   3   3      384.75      395.61     16.09 o 
   5   3   3       61.15       49.11      8.08 o 
   6   3   3      574.03      589.60     21.42 o 
   7   3   3     1262.59     1278.48     31.85 o 
   8   3   3      350.17      391.37     22.96 o 
   9   3   3       72.67       44.10     18.63 o 
  10   3   3      194.51      216.97     26.87 o 
  11   3   3        8.88       -1.17     20.74 o 
  12   3   3        7.74        4.58     31.27 o 
 -13   4   3        1.78       29.88     23.90 o 
 -12   4   3       16.41       26.87     20.23 o 
 -11   4   3        0.25        2.14     24.09 o 
 -10   4   3       59.10       66.19     16.78 o 
  -9   4   3       78.51       80.39     16.76 o 
  -8   4   3      581.93      544.70     25.38 o 
  -7   4   3      620.82      621.78     22.58 o 
  -6   4   3      515.36      487.83     18.65 o 
  -5   4   3      512.85      496.53     17.33 o 
  -4   4   3      321.74      379.26     14.89 o 
  -3   4   3      336.07      314.95     12.92 o 
  -2   4   3      281.88      258.46     17.55 o 
  -1   4   3     3867.85     3824.77     91.74 o 
   0   4   3     1556.53     1579.77     26.58 o 
   1   4   3     2722.99     2800.41     30.06 o 
   2   4   3      186.06      148.26     11.71 o 
   3   4   3     1748.50     1840.94     28.68 o 
   4   4   3     1396.27     1298.12     27.92 o 
   5   4   3       51.14       46.02     13.80 o 
   6   4   3       38.75       35.93     13.10 o 
   7   4   3      130.16      135.29     17.42 o 
   8   4   3      611.56      598.68     25.07 o 
   9   4   3       35.21       64.36     22.32 o 
  10   4   3       23.80       23.12     20.49 o 
  11   4   3       16.82       14.64     21.34 o 
 -13   5   3        4.74      -15.92     40.22 o 
 -12   5   3       34.39       38.58     22.72 o 
 -11   5   3       24.99       23.82     21.19 o 
 -10   5   3        1.11       -5.17     14.98 o 
  -9   5   3      304.80      318.14     20.82 o 
  -8   5   3       15.46        6.19     13.71 o 
  -7   5   3      128.33       84.43     14.74 o 
  -6   5   3      580.81      614.99     21.73 o 
  -5   5   3       51.51       59.10     22.47 o 
  -4   5   3       51.79       70.57     10.50 o 
  -3   5   3     1782.72     1727.36     29.19 o 
  -2   5   3      622.90      676.69     30.20 o 
  -1   5   3     1915.56     1746.65     27.65 o 
   0   5   3     4179.41     4534.44     50.82 o 
   1   5   3     5416.02     5854.58     53.41 o 
   2   5   3     2814.24     2992.05     69.96 o 
   3   5   3      102.43      128.49      9.92 o 
   4   5   3       48.97       27.18     10.62 o 
   5   5   3       85.07       82.14     17.70 o 
   6   5   3      455.82      443.11     30.26 o 
   7   5   3      122.06      123.05     20.56 o 
   8   5   3      228.69      193.06     20.33 o 
   9   5   3      155.96      185.33     25.84 o 
  10   5   3       42.78       40.50     22.06 o 
  11   5   3        5.39      -22.80     21.59 o 
 -12   6   3        0.12      -11.56     29.76 o 
 -11   6   3       12.75      -22.94     20.58 o 
 -10   6   3        0.16        4.29     17.93 o 
  -9   6   3      106.49      143.65     42.57 o 
  -8   6   3      279.53      306.61     28.40 o 
  -7   6   3      196.58      256.10     26.32 o 
  -6   6   3      102.48       89.68     18.49 o 
  -5   6   3      975.24      893.32     25.71 o 
  -4   6   3        4.80        2.02      9.66 o 
  -3   6   3        1.16       10.13      9.35 o 
  -2   6   3     5588.20     5474.19    101.40 o 
  -1   6   3     1622.16     1592.90     28.63 o 
   0   6   3     1534.72     1461.90     26.93 o 
   1   6   3      130.53      108.87     10.20 o 
   2   6   3      852.23      902.83     18.90 o 
   3   6   3      363.63      378.35     14.30 o 
   4   6   3        6.23       16.26      9.57 o 
   5   6   3      114.64      153.93     16.87 o 
   6   6   3       86.85      110.87     25.33 o 
   7   6   3       28.34       39.26     20.03 o 
   8   6   3        2.32       -5.60     14.89 o 
   9   6   3      384.89      416.33     52.53 o 
  10   6   3      177.86      229.46     29.86 o 
  11   6   3       44.81       46.84     36.02 o 
 -12   7   3        0.61       18.71     24.57 o 
 -11   7   3      291.39      357.05     35.56 o 
 -10   7   3       12.72       12.63     19.55 o 
  -9   7   3      454.88      470.15     25.24 o 
  -8   7   3       62.77       51.61     19.79 o 
  -7   7   3        0.08      -14.13     19.97 o 
  -6   7   3      435.68      443.87     20.93 o 
  -5   7   3      141.06      168.17     17.26 o 
  -4   7   3      106.62      108.42     14.33 o 
  -3   7   3        0.16       -6.76     10.09 o 
  -2   7   3      341.81      300.41     16.34 o 
  -1   7   3      194.08      210.30     15.37 o 
   0   7   3     1406.60     1438.75     24.52 o 
   1   7   3      207.63      219.89     15.73 o 
   2   7   3      898.03      900.46     28.85 o 
   3   7   3      617.46      598.92     18.39 o 
   4   7   3      315.59      334.65     18.03 o 
   5   7   3       39.56       10.95     13.29 o 
   6   7   3      353.79      360.40     27.38 o 
   7   7   3       26.61       36.35     19.40 o 
   8   7   3        6.02       -4.78     15.80 o 
   9   7   3       54.90       53.99     22.41 o 
  10   7   3       19.87        3.94     23.48 o 
 -11   8   3       23.06       -0.27     23.13 o 
 -10   8   3       69.24       82.92     22.66 o 
  -9   8   3        0.02        4.45     15.95 o 
  -8   8   3      159.67      135.38     20.13 o 
  -7   8   3       40.29       32.01     22.62 o 
  -6   8   3       42.46       34.70     15.51 o 
  -5   8   3       78.21      127.96     16.83 o 
  -4   8   3        1.70       -2.47     12.52 o 
  -3   8   3       29.45       16.56     16.09 o 
  -2   8   3       48.63       41.63     14.70 o 
  -1   8   3       72.50       99.37     14.71 o 
   0   8   3      709.32      674.83     18.93 o 
   1   8   3      707.46      704.27     19.67 o 
   2   8   3      311.38      358.43     20.09 o 
   3   8   3      324.68      378.09     19.39 o 
   4   8   3       45.99       37.83     14.47 o 
   5   8   3      106.28      164.76     22.18 o 
   6   8   3       11.38        5.65     14.83 o 
   7   8   3      105.34      120.42     24.23 o 
   8   8   3       39.86       43.99     21.04 o 
   9   8   3       11.25        1.14     22.75 o 
  10   8   3       33.26       77.64     26.66 o 
 -10   9   3       22.58       36.79     21.77 o 
  -9   9   3       31.22        8.49     34.85 o 
  -8   9   3        2.68       -4.37     15.31 o 
  -7   9   3      773.43      756.58     33.46 o 
  -6   9   3        8.55       10.65     15.15 o 
  -5   9   3      325.54      344.32     22.75 o 
  -4   9   3        2.28      -10.56     13.33 o 
  -3   9   3       37.47       45.32     22.56 o 
  -2   9   3      982.68      929.66     29.85 o 
  -1   9   3      170.02      220.87     16.35 o 
   0   9   3      315.48      342.17     17.32 o 
   1   9   3        0.37      -19.70     13.14 o 
   2   9   3      132.84      145.94     16.81 o 
   3   9   3       71.57       82.63     14.42 o 
   4   9   3       40.31       41.61     15.79 o 
   5   9   3      253.11      262.97     22.06 o 
   6   9   3      161.97      193.66     21.16 o 
   7   9   3       15.07        8.15     15.47 o 
   8   9   3        2.11       15.63     16.96 o 
   9   9   3       29.76       63.30     19.63 o 
 -10  10   3        6.94       -7.81     39.15 o 
  -9  10   3        2.27      -32.93     33.07 o 
  -8  10   3       95.46      101.23     41.32 o 
  -7  10   3        2.15      -17.19     23.41 o 
  -6  10   3      351.51      378.06     26.09 o 
  -5  10   3        4.37      -11.74     14.47 o 
  -4  10   3      452.14      423.55     23.51 o 
  -3  10   3      686.64      641.50     25.87 o 
  -2  10   3       32.80       20.53     11.93 o 
  -1  10   3      739.23      713.04     22.75 o 
   0  10   3       48.90       43.41     12.84 o 
   1  10   3      737.64      753.07     23.24 o 
   2  10   3       17.55        7.38     16.69 o 
   3  10   3      474.02      495.43     20.77 o 
   4  10   3      236.37      259.24     23.05 o 
   5  10   3        1.60       12.25     16.07 o 
   6  10   3       37.95        3.80     15.44 o 
   7  10   3        0.75      -27.49     18.33 o 
   8  10   3       24.73       49.76     23.33 o 
  -9  11   3       65.78       48.33     47.64 o 
  -8  11   3       31.21       84.00     44.17 o 
  -7  11   3      234.94      294.87     55.79 o 
  -6  11   3       14.42       -7.65     24.40 o 
  -5  11   3       57.78       18.42     25.72 o 
  -4  11   3      127.03      104.67     37.32 o 
  -3  11   3       44.15       14.56     15.20 o 
  -2  11   3       69.38       37.47     19.64 o 
  -1  11   3       10.96       11.48     14.54 o 
   0  11   3       38.34       15.05     15.51 o 
   1  11   3      258.58      265.54     30.32 o 
   2  11   3       13.02       35.10     16.33 o 
   3  11   3       10.12      -23.10     15.40 o 
   4  11   3      105.56      109.74     47.57 o 
   5  11   3        1.24        1.79     21.33 o 
   6  11   3        0.29       14.91     38.28 o 
   7  11   3        4.91        7.31     21.73 o 
  -7  12   3      104.65      110.33     31.60 o 
  -6  12   3       19.07       72.50     27.91 o 
  -5  12   3        8.95       -7.30     21.62 o 
  -4  12   3       20.95       24.16     18.26 o 
  -3  12   3       95.09       57.55     17.90 o 
  -2  12   3       16.77       20.28     16.03 o 
  -1  12   3      135.65      162.73     28.46 o 
   0  12   3       17.50       17.25     17.39 o 
   1  12   3       22.57       24.22     15.79 o 
   2  12   3       66.78       82.21     18.03 o 
   3  12   3       71.69       96.79     25.09 o 
   4  12   3        1.48       21.11     23.65 o 
   5  12   3       41.45       60.02     24.61 o 
   6  12   3       39.72       61.30     24.56 o 
  -5  13   3        0.00      -26.33     17.55 o 
  -4  13   3       96.59       78.80     21.11 o 
  -3  13   3        0.99      -25.62     17.08 o 
  -2  13   3       93.46       60.22     19.28 o 
  -1  13   3       21.34       20.14     18.65 o 
   0  13   3       19.90        1.26     16.28 o 
   1  13   3        9.08      -26.56     17.71 o 
   2  13   3       15.34        9.24     19.31 o 
   3  13   3       15.73       12.54     32.27 o 
   4  13   3        0.89       12.65     50.91 o 
  -2  14   3       40.90       33.36     20.62 o 
  -1  14   3        2.05       -2.30     17.35 o 
   0  14   3        8.76       -0.08     19.30 o 
   1  14   3        0.95       -8.85     18.72 o 
 -14   0   4       28.93       31.56     35.45 o 
 -13   0   4        0.35       44.49     33.25 o 
 -12   0   4      181.45      178.82     26.05 o 
 -11   0   4      192.22      169.73     24.53 o 
 -10   0   4      128.89      136.78     27.50 o 
  -9   0   4      135.08      118.39     20.30 o 
  -8   0   4       48.84       36.05     14.69 o 
  -7   0   4     1083.92     1128.41     32.17 o 
  -6   0   4      360.15      341.95     18.99 o 
  -5   0   4      125.08      189.10     15.23 o 
  -4   0   4     1613.33     1636.26     67.94 o 
  -3   0   4     1938.44     1970.90     33.22 o 
  -2   0   4     7879.81     7997.63    101.75 o 
  -1   0   4      529.06      572.47     13.38 o 
   0   0   4     4851.80     5065.47     63.31 o 
   1   0   4      854.33      914.87     48.71 o 
   2   0   4      631.44      619.38     20.39 o 
   3   0   4      144.23      109.48     13.30 o 
   4   0   4       67.15      101.71     14.92 o 
   5   0   4     1079.29     1040.25     30.75 o 
   6   0   4     2978.97     2841.51    156.63 o 
   7   0   4        0.25       17.62     16.79 o 
   8   0   4      792.14      750.91     46.57 o 
   9   0   4      956.02      855.54     51.52 o 
  10   0   4       55.97       98.98     31.52 o 
  11   0   4       82.04       80.48     33.89 o 
  12   0   4        8.23       58.19     34.17 o 
 -13   1   4       15.35       41.94     31.01 o 
 -12   1   4       26.47       47.79     14.61 o 
 -11   1   4      141.81      133.81     16.79 o 
 -10   1   4      119.08      121.69     15.17 o 
  -9   1   4       12.40        4.01     11.26 o 
  -8   1   4      202.54      176.86     14.03 o 
  -7   1   4      114.28      103.73     11.19 o 
  -6   1   4      663.45      722.63     17.80 o 
  -5   1   4      222.55      261.86     11.39 o 
  -4   1   4      677.66      676.04     14.34 o 
  -3   1   4    13194.57    13188.20     99.31 o 
  -2   1   4    18014.44    18436.72    119.41 o 
  -1   1   4     4929.89     4952.94     46.68 o 
   0   1   4     2742.78     2747.02     24.93 o 
   1   1   4     1680.92     1605.89     18.04 o 
   2   1   4     1183.76     1151.79     15.58 o 
   3   1   4     1355.63     1274.50     18.46 o 
   4   1   4     1485.26     1718.90     26.80 o 
   5   1   4       91.44      114.91     11.40 o 
   6   1   4      117.54       99.74     12.59 o 
   7   1   4     1030.64     1008.80     24.82 o 
   8   1   4       23.26       17.81     13.69 o 
   9   1   4       79.37       46.55     19.01 o 
  10   1   4       97.71       99.49     23.98 o 
  11   1   4       38.38       92.10     23.94 o 
  12   1   4       43.77       35.30     26.77 o 
 -13   2   4       28.76       24.35     22.59 o 
 -12   2   4       29.15       24.70     16.87 o 
 -11   2   4       55.16       30.00     15.96 o 
 -10   2   4      117.94      127.73     15.74 o 
  -9   2   4       28.63       15.80     11.91 o 
  -8   2   4     1593.11     1611.08     29.59 o 
  -7   2   4     2991.07     2970.18     39.04 o 
  -6   2   4       17.04       -0.34     12.66 o 
  -5   2   4       41.61       58.57      8.62 o 
  -4   2   4      248.09      219.33      9.76 o 
  -3   2   4       91.42       88.51      7.29 o 
  -2   2   4    14299.35    14266.03     99.14 o 
  -1   2   4     2322.05     2246.01     25.63 o 
   0   2   4       34.88       25.89      4.99 o 
   1   2   4    17327.25    17339.34    173.14 o 
   2   2   4     6924.65     6766.30     52.93 o 
   3   2   4     2367.95     2600.37     27.87 o 
   4   2   4     5435.78     5722.93     61.52 o 
   5   2   4     1048.47     1069.83     22.65 o 
   6   2   4      327.86      331.55     17.36 o 
   7   2   4      524.81      509.43     22.24 o 
   8   2   4      129.49      189.15     17.95 o 
   9   2   4      104.61       94.17     21.32 o 
  10   2   4       86.85      151.41     34.60 o 
  11   2   4        3.42        4.78     27.77 o 
 -13   3   4       56.75       43.88     24.45 o 
 -12   3   4       11.60       22.50     26.45 o 
 -11   3   4        9.55        6.47     15.64 o 
 -10   3   4       24.89        6.60     15.30 o 
  -9   3   4        4.47       -2.85     12.92 o 
  -8   3   4       84.95       95.93     15.06 o 
  -7   3   4       19.13       15.45     15.42 o 
  -6   3   4      962.40      976.52     24.39 o 
  -5   3   4      345.68      408.40     15.42 o 
  -4   3   4        0.78       -1.19      6.85 o 
  -3   3   4      273.16      284.26     11.02 o 
  -2   3   4     5057.51     5094.68     69.93 o 
  -1   3   4     3783.87     3808.87     82.68 o 
   0   3   4     9308.26     9654.67    182.08 o 
   1   3   4      292.14      250.11     16.43 o 
   2   3   4       24.44       48.56      7.24 o 
   3   3   4        0.84       -9.38      6.25 o 
   4   3   4      223.91      235.68     14.73 o 
   5   3   4        0.50        3.51      9.09 o 
   6   3   4      125.88      115.83     14.10 o 
   7   3   4        0.78       -6.54     10.97 o 
   8   3   4        4.44        8.26     14.54 o 
   9   3   4      325.37      403.25     68.49 o 
  10   3   4      105.09       77.03     22.30 o 
  11   3   4       64.87       80.47     23.86 o 
 -13   4   4        1.34       31.84     23.59 o 
 -12   4   4       45.54       59.49     22.81 o 
 -11   4   4      172.79      236.62     24.62 o 
 -10   4   4        5.95        6.02     14.84 o 
  -9   4   4        0.38       11.62     14.63 o 
  -8   4   4       10.15       -0.82     10.77 o 
  -7   4   4      322.40      352.45     18.03 o 
  -6   4   4      167.61      179.19     14.57 o 
  -5   4   4      218.25      194.05     13.88 o 
  -4   4   4     1967.95     1998.84     31.55 o 
  -3   4   4       37.77       37.33      7.67 o 
  -2   4   4       55.50       36.81      7.87 o 
  -1   4   4     2194.71     2125.99     41.11 o 
   0   4   4      774.17      736.74     15.77 o 
   1   4   4    12761.89    13203.11    118.18 o 
   2   4   4      460.07      409.83     11.32 o 
   3   4   4     2028.89     2108.67     26.55 o 
   4   4   4      193.22      232.37     21.08 o 
   5   4   4      963.04      884.22     25.44 o 
   6   4   4      102.38      103.25     15.41 o 
   7   4   4      100.96       88.15     16.83 o 
   8   4   4       62.02       47.79     18.74 o 
   9   4   4       71.61       74.95     20.67 o 
  10   4   4      168.36      225.33     27.95 o 
  11   4   4       22.54       36.80     22.65 o 
 -13   5   4      124.11      257.42     59.27 o 
 -12   5   4        0.25       -4.18     20.78 o 
 -11   5   4        6.84       27.12     15.43 o 
 -10   5   4       38.84       47.83     16.70 o 
  -9   5   4       13.28       31.30     14.82 o 
  -8   5   4        5.30       -6.92     12.88 o 
  -7   5   4       78.14      113.98     19.85 o 
  -6   5   4      110.98      115.10     16.65 o 
  -5   5   4     1975.76     1953.58     40.54 o 
  -4   5   4       82.78      105.19     21.61 o 
  -3   5   4      982.81      980.37     64.03 o 
  -2   5   4      412.43      382.88     13.96 o 
  -1   5   4       20.63       39.56      8.53 o 
   0   5   4       54.21       38.18      9.33 o 
   1   5   4      405.45      383.68     11.78 o 
   2   5   4      420.53      415.79     12.62 o 
   3   5   4     1157.05     1135.78     20.59 o 
   4   5   4     1426.87     1403.55     54.99 o 
   5   5   4      320.80      342.18     42.34 o 
   6   5   4      126.21      127.83     18.24 o 
   7   5   4      363.58      387.29     23.27 o 
   8   5   4      123.07      140.94     18.67 o 
   9   5   4       27.12       54.81     20.52 o 
  10   5   4        0.77       21.87     20.51 o 
  11   5   4        2.59       21.19     22.99 o 
 -12   6   4        0.92      -16.74     21.49 o 
 -11   6   4      118.72      130.22     25.72 o 
 -10   6   4       88.19       99.12     18.61 o 
  -9   6   4      724.20      691.35     35.61 o 
  -8   6   4       31.04       31.89     15.15 o 
  -7   6   4      180.52      194.26     25.12 o 
  -6   6   4      248.58      243.30     18.45 o 
  -5   6   4      203.47      230.46     16.19 o 
  -4   6   4        0.24      -10.39      8.81 o 
  -3   6   4      823.62      759.45     24.20 o 
  -2   6   4      345.83      319.84     15.06 o 
  -1   6   4      775.17      843.55     20.73 o 
   0   6   4      429.29      453.98     16.32 o 
   1   6   4       48.83       54.41      8.17 o 
   2   6   4       14.12        2.22      7.32 o 
   3   6   4       60.22       70.26     13.64 o 
   4   6   4       31.46       26.49     10.82 o 
   5   6   4      163.68      183.20     22.41 o 
   6   6   4        0.43      -11.09     12.04 o 
   7   6   4       16.56       -7.47     14.67 o 
   8   6   4        1.98       -3.22     15.10 o 
   9   6   4       13.21        3.18     19.89 o 
  10   6   4       16.22       20.84     34.69 o 
 -12   7   4        5.84      -31.61     22.59 o 
 -11   7   4       26.20       13.68     21.31 o 
 -10   7   4        2.05      -17.40     20.53 o 
  -9   7   4       70.13       34.10     16.40 o 
  -8   7   4       56.33       40.28     15.47 o 
  -7   7   4      246.81      305.80     25.91 o 
  -6   7   4       69.75       90.03     15.85 o 
  -5   7   4       23.15        6.90     12.19 o 
  -4   7   4       56.98       89.25     13.93 o 
  -3   7   4       95.35      100.65     13.50 o 
  -2   7   4        7.41        6.77     10.23 o 
  -1   7   4      211.07      246.97     15.93 o 
   0   7   4      613.71      638.48     17.61 o 
   1   7   4        0.16      -11.62      7.96 o 
   2   7   4      359.43      361.92     15.15 o 
   3   7   4       60.72       56.37     11.74 o 
   4   7   4      806.87      860.49     28.64 o 
   5   7   4      102.95      111.20     16.08 o 
   6   7   4       80.85       53.59     15.30 o 
   7   7   4      255.89      272.17     23.03 o 
   8   7   4      123.67      142.12     19.32 o 
   9   7   4        0.04       15.05     21.97 o 
  10   7   4       54.66       49.03     23.65 o 
 -11   8   4        7.25      -12.71     22.38 o 
 -10   8   4       74.84       76.73     22.15 o 
  -9   8   4        0.78       -8.32     14.97 o 
  -8   8   4       16.10       -7.59     15.87 o 
  -7   8   4       72.43       77.95     17.21 o 
  -6   8   4       13.20       -1.68     13.83 o 
  -5   8   4      537.27      520.43     22.89 o 
  -4   8   4      271.04      269.28     22.07 o 
  -3   8   4        0.70       24.55     12.73 o 
  -2   8   4       19.94       13.92     12.89 o 
  -1   8   4       35.33       52.31     13.72 o 
   0   8   4       20.03       15.75      9.63 o 
   1   8   4       23.97       17.12     10.21 o 
   2   8   4     1143.30     1095.36     24.68 o 
   3   8   4      104.22       99.10     25.00 o 
   4   8   4      451.83      449.94     28.07 o 
   5   8   4        4.26       -2.76     13.88 o 
   6   8   4      637.81      663.01     27.09 o 
   7   8   4       34.59       50.16     16.83 o 
   8   8   4       65.92       72.51     25.75 o 
   9   8   4       10.17       39.90     18.84 o 
 -10   9   4        1.89        7.13     36.13 o 
  -9   9   4       27.54      -16.69     30.63 o 
  -8   9   4       57.47       30.41     23.84 o 
  -7   9   4       23.72       24.19     16.82 o 
  -6   9   4       46.52       46.37     15.83 o 
  -5   9   4        1.47        5.13     14.14 o 
  -4   9   4       22.31        8.19     13.84 o 
  -3   9   4      694.48      658.58     24.79 o 
  -2   9   4     1083.68     1003.82     88.16 o 
  -1   9   4        2.88       -0.55     14.81 o 
   0   9   4     1613.49     1604.81     29.87 o 
   1   9   4        5.31       -2.03     10.96 o 
   2   9   4      470.27      442.32     18.44 o 
   3   9   4        2.85       -3.15     14.60 o 
   4   9   4      393.40      456.63     24.86 o 
   5   9   4      158.05      189.36     34.36 o 
   6   9   4       87.91      103.17     22.51 o 
   7   9   4       50.80       41.54     20.45 o 
   8   9   4        1.57      -16.60     19.86 o 
   9   9   4       53.12       76.61     24.80 o 
 -10  10   4        7.42       -9.27     34.85 o 
  -9  10   4       47.05       67.71     28.97 o 
  -8  10   4      155.39      213.73     33.39 o 
  -7  10   4       76.15       70.23     25.85 o 
  -6  10   4      233.98      315.65     34.68 o 
  -5  10   4      147.07      106.01     26.08 o 
  -4  10   4      331.22      345.38     70.73 o 
  -3  10   4       12.97       -6.18     19.21 o 
  -2  10   4        3.85       -2.83     13.57 o 
  -1  10   4       26.03       18.01     14.14 o 
   0  10   4       34.77       24.02     15.00 o 
   1  10   4      162.32      167.06     35.10 o 
   2  10   4       62.38       59.63     16.93 o 
   3  10   4      145.49      118.63     24.85 o 
   4  10   4        4.12        1.20     18.83 o 
   5  10   4      193.94      158.83     31.31 o 
   6  10   4      153.90      170.49     51.09 o 
   7  10   4       10.02      -12.65     40.56 o 
   8  10   4        1.77        3.85     22.47 o 
  -9  11   4        2.66       -2.15     40.88 o 
  -8  11   4        3.30      -38.47     50.29 o 
  -7  11   4       28.17        1.47     33.96 o 
  -6  11   4        5.36      -17.04     22.99 o 
  -5  11   4       99.59       66.77     26.02 o 
  -4  11   4       39.66       47.93     22.52 o 
  -3  11   4       85.47       49.08     21.51 o 
  -2  11   4       38.60       -3.13     16.04 o 
  -1  11   4       48.72       39.50     16.16 o 
   0  11   4       10.29       17.99     14.62 o 
   1  11   4       99.69       56.20     23.72 o 
   2  11   4      211.00      208.95     22.60 o 
   3  11   4       27.84       21.28     19.57 o 
   4  11   4       42.61       30.38     21.64 o 
   5  11   4      119.53      140.11     67.88 o 
   6  11   4        1.08       -2.24     22.04 o 
   7  11   4        0.21       19.98     23.41 o 
  -7  12   4        7.61      -28.05     24.92 o 
  -6  12   4       75.54       69.73     28.13 o 
  -5  12   4       29.81        3.99     42.09 o 
  -4  12   4       25.77       -1.73     17.14 o 
  -3  12   4        1.57      -22.89     15.26 o 
  -2  12   4       37.67       -1.97     15.82 o 
  -1  12   4      110.82      117.31     20.53 o 
   0  12   4       52.16       60.56     18.25 o 
   1  12   4       39.94       17.57     17.71 o 
   2  12   4        7.15        4.50     21.38 o 
   3  12   4        0.39        2.09     21.92 o 
   4  12   4       15.77       43.43     30.95 o 
   5  12   4       25.32       30.55     23.42 o 
  -5  13   4       26.87      -31.42     23.47 o 
  -4  13   4       33.81        8.81     18.60 o 
  -3  13   4       39.10       26.20     19.65 o 
  -2  13   4       21.29        7.16     19.56 o 
  -1  13   4       98.19      103.51     21.03 o 
   0  13   4       10.03       -2.90     17.30 o 
   1  13   4        4.42      -22.61     17.94 o 
   2  13   4       11.53       30.09     25.24 o 
   3  13   4        8.35       30.37     23.31 o 
  -2  14   4      104.67      117.93     23.70 o 
  -1  14   4       12.24      -20.26     20.73 o 
   0  14   4       47.76       34.77     20.93 o 
 -14   1   5        5.71       15.39     37.07 o 
 -13   1   5       16.44       15.39     15.92 o 
 -12   1   5       83.58       88.77     15.70 o 
 -11   1   5      162.91      173.81     20.40 o 
 -10   1   5       94.05       67.48     14.07 o 
  -9   1   5     1316.75     1230.08     27.58 o 
  -8   1   5     1234.23     1231.84     26.03 o 
  -7   1   5      326.85      366.08     17.66 o 
  -6   1   5      326.19      334.52     13.50 o 
  -5   1   5     3676.07     3673.63     40.16 o 
  -4   1   5      323.83      349.86     13.61 o 
  -3   1   5        0.64       -6.19      4.31 o 
  -2   1   5     4434.16     4357.37     32.64 o 
  -1   1   5     3891.50     3774.15     29.10 o 
   0   1   5     2538.07     2421.62     24.16 o 
   1   1   5      438.13      448.12     10.54 o 
   2   1   5       85.34       66.03      6.58 o 
   3   1   5      203.39      201.48     16.69 o 
   4   1   5      428.90      431.31     11.82 o 
   5   1   5        5.22       12.10      9.58 o 
   6   1   5       23.10       14.29     10.86 o 
   7   1   5        1.09      -13.79     11.44 o 
   8   1   5        7.54       -5.05     12.11 o 
   9   1   5      109.30      134.36     24.03 o 
  10   1   5        2.52       10.65     20.01 o 
  11   1   5        1.01        5.75     55.82 o 
 -13   2   5       47.75       21.29     22.79 o 
 -12   2   5      105.46      101.97     19.26 o 
 -11   2   5      289.50      325.53     21.56 o 
 -10   2   5      671.60      606.40     22.01 o 
  -9   2   5      219.08      244.61     17.49 o 
  -8   2   5      889.52      874.70     22.72 o 
  -7   2   5        2.46      -12.21      8.27 o 
  -6   2   5       29.68       18.68      8.19 o 
  -5   2   5      138.60      163.44     10.82 o 
  -4   2   5      377.34      388.83     12.51 o 
  -3   2   5       22.92       36.40      5.30 o 
  -2   2   5      305.04      320.74     10.77 o 
  -1   2   5     2069.24     2045.54     30.33 o 
   0   2   5       14.98        5.65      4.91 o 
   1   2   5     7966.40     8111.89     61.39 o 
   2   2   5     3639.28     3822.89     46.38 o 
   3   2   5      469.84      460.72     12.17 o 
   4   2   5     1476.61     1385.78     21.05 o 
   5   2   5      237.85      247.50     11.82 o 
   6   2   5      570.77      503.39     19.07 o 
   7   2   5      184.23      184.56     16.46 o 
   8   2   5      188.48      207.13     17.58 o 
   9   2   5       90.01       88.82     17.87 o 
  10   2   5       63.35       20.88     20.68 o 
  11   2   5       11.06       12.81     22.99 o 
 -13   3   5        0.99        6.08     21.55 o 
 -12   3   5      116.53      162.95     21.69 o 
 -11   3   5       81.71      114.51     22.23 o 
 -10   3   5      653.46      652.63     26.52 o 
  -9   3   5      533.40      511.92     28.98 o 
  -8   3   5       64.80       80.10     12.83 o 
  -7   3   5     2788.44     2627.94     42.83 o 
  -6   3   5      159.77      165.11     17.22 o 
  -5   3   5     2190.26     2098.35     29.29 o 
  -4   3   5      428.50      487.31     13.31 o 
  -3   3   5      108.36      126.74     15.46 o 
  -2   3   5      162.70      200.42     15.57 o 
  -1   3   5        2.18        6.79      7.79 o 
   0   3   5     1497.74     1459.01     23.75 o 
   1   3   5     3368.51     3377.42     40.56 o 
   2   3   5     1173.69     1090.61     19.18 o 
   3   3   5      966.42      954.81     17.44 o 
   4   3   5      170.92      198.35     15.16 o 
   5   3   5     1486.36     1428.24     23.66 o 
   6   3   5      113.05      100.68     14.27 o 
   7   3   5       16.48       18.37     12.82 o 
   8   3   5        1.28      -18.23     12.15 o 
   9   3   5      169.89      179.94     24.93 o 
  10   3   5       91.13       75.71     22.98 o 
  11   3   5       17.23        3.88     23.25 o 
 -13   4   5       20.02       18.68     23.12 o 
 -12   4   5        1.72        2.05     17.42 o 
 -11   4   5      219.52      229.47     22.59 o 
 -10   4   5      406.22      482.15     22.32 o 
  -9   4   5      325.56      390.64     29.11 o 
  -8   4   5        0.03      -15.59     10.47 o 
  -7   4   5      392.92      408.45     19.33 o 
  -6   4   5       38.84       30.06     10.62 o 
  -5   4   5      646.78      656.49     19.15 o 
  -4   4   5      311.50      290.36     13.30 o 
  -3   4   5     1010.94     1014.22     19.37 o 
  -2   4   5      191.39      190.53     19.97 o 
  -1   4   5     4306.58     4404.53    112.53 o 
   0   4   5      348.82      359.00     11.37 o 
   1   4   5       44.17       48.96      8.40 o 
   2   4   5       30.45       26.15      6.60 o 
   3   4   5      575.72      615.32     18.43 o 
   4   4   5      385.16      379.15     14.74 o 
   5   4   5      283.28      323.02     15.62 o 
   6   4   5       45.34       37.79     11.68 o 
   7   4   5      839.67      809.02     28.16 o 
   8   4   5        0.02      -24.57     16.38 o 
   9   4   5      120.64      112.90     23.89 o 
  10   4   5       35.14       34.78     21.77 o 
  11   4   5      119.21      112.40     26.62 o 
 -13   5   5       15.82       -0.88     40.65 o 
 -12   5   5        5.95        8.42     35.06 o 
 -11   5   5        8.57       54.62     18.05 o 
 -10   5   5      103.44       98.29     17.71 o 
  -9   5   5       32.98       29.20     15.02 o 
  -8   5   5      294.03      331.32     22.50 o 
  -7   5   5        2.42        4.95     11.46 o 
  -6   5   5      282.62      356.06     18.25 o 
  -5   5   5      418.89      377.10     16.54 o 
  -4   5   5       94.11      125.66     11.26 o 
  -3   5   5     1859.05     1725.20     40.32 o 
  -2   5   5      538.72      607.03     17.24 o 
  -1   5   5      325.57      373.44     13.00 o 
   0   5   5     1634.07     1770.83     27.38 o 
   1   5   5     1012.63     1086.80     22.41 o 
   2   5   5       50.23       65.87     13.32 o 
   3   5   5       15.22       21.22     12.26 o 
   4   5   5       25.03       27.16     11.54 o 
   5   5   5        0.00      -15.93     10.62 o 
   6   5   5      131.49      101.99     14.02 o 
   7   5   5       17.26       16.60     11.96 o 
   8   5   5      294.68      277.14     23.51 o 
   9   5   5       99.72       73.81     22.85 o 
  10   5   5        1.47      -11.36     24.41 o 
 -12   6   5      106.40       27.61     23.82 o 
 -11   6   5       37.18       40.27     17.78 o 
 -10   6   5       87.68       80.83     17.48 o 
  -9   6   5       45.35       32.30     17.17 o 
  -8   6   5      102.68      119.98     17.56 o 
  -7   6   5       72.73       63.58     18.95 o 
  -6   6   5      160.74      225.80     30.95 o 
  -5   6   5      241.21      261.50     17.21 o 
  -4   6   5     1062.20     1008.26     35.52 o 
  -3   6   5       42.48       37.76      9.69 o 
  -2   6   5      859.59      832.69     20.04 o 
  -1   6   5     2054.89     1911.00     54.49 o 
   0   6   5      484.22      481.23     16.31 o 
   1   6   5      833.25      839.14     17.91 o 
   2   6   5      524.58      557.71     15.43 o 
   3   6   5      181.94      206.10     16.58 o 
   4   6   5      222.81      278.41     18.89 o 
   5   6   5      129.46      114.39     21.13 o 
   6   6   5       22.72       15.84     13.18 o 
   7   6   5      575.08      513.40     20.64 o 
   8   6   5       80.39       91.44     18.55 o 
   9   6   5       13.00       19.24     23.36 o 
  10   6   5        1.26        6.89     22.01 o 
 -12   7   5       75.89       66.42     26.97 o 
 -11   7   5       19.20       13.19     29.30 o 
 -10   7   5       16.64       19.74     16.25 o 
  -9   7   5      102.20       99.54     18.33 o 
  -8   7   5        0.16      -13.45     13.88 o 
  -7   7   5       52.69       76.90     20.74 o 
  -6   7   5      464.45      464.95     28.97 o 
  -5   7   5      207.05      233.75     17.77 o 
  -4   7   5      852.61      796.87     23.49 o 
  -3   7   5       29.87       11.84     11.10 o 
  -2   7   5      595.07      577.90     19.59 o 
  -1   7   5      300.18      298.56     16.63 o 
   0   7   5     2466.32     2398.52     37.96 o 
   1   7   5       17.45        8.62     11.84 o 
   2   7   5      527.78      492.85     16.40 o 
   3   7   5     1094.54     1079.00     42.75 o 
   4   7   5       22.86       20.74     12.88 o 
   5   7   5      630.06      701.61     25.81 o 
   6   7   5       90.63       81.17     14.03 o 
   7   7   5       89.77       72.68     15.34 o 
   8   7   5        8.84       -8.54     13.29 o 
   9   7   5        1.20       49.10     31.20 o 
 -11   8   5        4.35       15.03     37.23 o 
 -10   8   5       50.45       47.74     26.02 o 
  -9   8   5       21.84      -19.29     21.42 o 
  -8   8   5        0.16      -13.56     14.08 o 
  -7   8   5      155.90      164.45     19.23 o 
  -6   8   5      187.93      186.53     18.81 o 
  -5   8   5      438.77      445.26     32.97 o 
  -4   8   5       28.20       -0.73     17.90 o 
  -3   8   5      654.14      646.50     31.91 o 
  -2   8   5     1001.57      918.27     35.73 o 
  -1   8   5       40.10       35.11     27.04 o 
   0   8   5      442.13      475.55     20.96 o 
   1   8   5      225.60      263.45     28.17 o 
   2   8   5      358.06      370.16     16.95 o 
   3   8   5        1.11        2.57     13.01 o 
   4   8   5      974.15      936.00     40.64 o 
   5   8   5      112.88      132.89     18.39 o 
   6   8   5      386.87      413.94     27.03 o 
   7   8   5        0.51      -16.11     25.03 o 
   8   8   5      151.24      166.16     21.98 o 
   9   8   5       33.15       44.54     32.43 o 
 -11   9   5       38.38       45.13     41.75 o 
 -10   9   5        0.18       14.88     26.12 o 
  -9   9   5       95.28       42.35     26.53 o 
  -8   9   5      108.61       87.74     40.52 o 
  -7   9   5      101.50       61.75     25.13 o 
  -6   9   5       42.58       18.66     21.26 o 
  -5   9   5       82.26      120.42     24.78 o 
  -4   9   5        0.04        3.18     19.51 o 
  -3   9   5      154.65      195.32     25.78 o 
  -2   9   5       18.25       13.44     18.47 o 
  -1   9   5        0.43       14.79     18.94 o 
   0   9   5       39.91       21.52     18.29 o 
   1   9   5      102.35       97.84     18.46 o 
   2   9   5        2.62       24.44     19.06 o 
   3   9   5      242.66      265.25     28.85 o 
   4   9   5      159.29      137.86     24.32 o 
   5   9   5       66.12       52.44     20.70 o 
   6   9   5        1.60      -12.14     18.19 o 
   7   9   5        0.65       13.63     20.16 o 
   8   9   5        6.94       19.13     21.62 o 
 -10  10   5        1.29      -55.09     36.72 o 
  -9  10   5        2.24        2.76     26.81 o 
  -8  10   5       52.74       76.10     32.20 o 
  -7  10   5       23.44       12.83     23.93 o 
  -6  10   5       12.12       28.18     23.54 o 
  -5  10   5      458.13      486.97     33.25 o 
  -4  10   5        1.26      -27.59     18.39 o 
  -3  10   5        7.28      -25.50     17.00 o 
  -2  10   5        5.98      -16.10     18.46 o 
  -1  10   5        0.52        6.50     13.43 o 
   0  10   5      209.88      225.24     25.35 o 
   1  10   5      222.57      222.57     21.16 o 
   2  10   5      691.39      764.30     37.24 o 
   3  10   5      142.91      136.16     24.84 o 
   4  10   5        2.05       -6.02     19.76 o 
   5  10   5        3.76      -24.07     20.06 o 
   6  10   5       29.71       62.56     22.56 o 
   7  10   5        8.58       -5.23     21.95 o 
  -9  11   5       10.16        7.32     28.90 o 
  -8  11   5        1.33        9.50     26.96 o 
  -7  11   5       32.58       29.55     26.82 o 
  -6  11   5       29.51      -24.36     23.19 o 
  -5  11   5        0.01      -27.90     18.60 o 
  -4  11   5       12.47      -23.23     20.57 o 
  -3  11   5       57.60       -7.06     21.19 o 
  -2  11   5      197.66      222.20     22.51 o 
  -1  11   5       17.79      -11.19     19.51 o 
   0  11   5      187.86      240.59     37.33 o 
   1  11   5      137.72      126.02     20.05 o 
   2  11   5        4.48       -8.49     20.80 o 
   3  11   5       15.09       20.30     21.77 o 
   4  11   5       46.26       47.64     33.73 o 
   5  11   5        0.14      -26.81     21.88 o 
   6  11   5        6.48        3.11     21.54 o 
  -7  12   5      100.95       57.13     27.99 o 
  -6  12   5       20.85       21.84     26.90 o 
  -5  12   5       76.70       92.98     28.69 o 
  -4  12   5       35.05       52.16     25.77 o 
  -3  12   5       78.37       50.63     18.79 o 
  -2  12   5       70.88       51.62     18.63 o 
  -1  12   5       96.84       89.45     19.84 o 
   0  12   5        2.01        1.27     16.90 o 
   1  12   5       34.58       10.72     22.99 o 
   2  12   5       10.27      -13.03     20.61 o 
   3  12   5        2.86      -17.74     33.18 o 
   4  12   5      171.62      211.98     31.23 o 
   5  12   5        3.46      -34.37     35.70 o 
  -5  13   5        2.80      -29.19     19.46 o 
  -4  13   5       44.55       44.29     20.18 o 
  -3  13   5        2.19       -1.66     18.85 o 
  -2  13   5       12.78       16.24     18.26 o 
  -1  13   5       42.05        7.82     18.37 o 
   0  13   5       43.91       35.82     18.82 o 
   1  13   5        4.59      -11.84     22.38 o 
   2  13   5       54.66       69.10     27.48 o 
   3  13   5        0.19       23.31     26.96 o 
 -14   0   6        7.82        1.20     24.76 o 
 -13   0   6       35.86       -0.55     23.48 o 
 -12   0   6      217.69      169.15     26.87 o 
 -11   0   6       27.83       38.64     35.88 o 
 -10   0   6       43.84       22.17     17.60 o 
  -9   0   6      624.91      547.06     28.08 o 
  -8   0   6        3.46        5.74     14.89 o 
  -7   0   6     8596.86     8756.32    134.91 o 
  -6   0   6      668.85      662.76     25.09 o 
  -5   0   6     1392.45     1321.68     32.00 o 
  -4   0   6     6054.75     6059.62     62.97 o 
  -3   0   6      873.25      897.34     18.64 o 
  -2   0   6     1369.03     1275.06     21.52 o 
  -1   0   6      748.41      722.15     16.88 o 
   0   0   6       81.74       95.07     11.61 o 
   1   0   6     1050.56      981.06     18.91 o 
   2   0   6      119.73      138.60     27.18 o 
   3   0   6      860.16      849.41     27.01 o 
   4   0   6      771.76      750.14     27.81 o 
   5   0   6     2124.70     2233.38     50.52 o 
   6   0   6      106.86      118.41     36.54 o 
   7   0   6     1111.91     1018.25     37.97 o 
   8   0   6      366.15      392.84     31.34 o 
   9   0   6      391.11      402.55     33.10 o 
  10   0   6        4.57      -17.08     27.50 o 
  11   0   6        1.10       52.53     34.53 o 
 -14   1   6        4.31      -20.35     50.38 o 
 -13   1   6       26.11       15.11     15.38 o 
 -12   1   6       67.50       76.63     20.06 o 
 -11   1   6        1.37       -8.61     11.90 o 
 -10   1   6       11.34        1.48     12.81 o 
  -9   1   6       88.26       99.17     16.84 o 
  -8   1   6       52.97       67.47     15.45 o 
  -7   1   6       52.91       30.55      9.69 o 
  -6   1   6      104.69      137.48     11.47 o 
  -5   1   6       14.64       20.26      6.30 o 
  -4   1   6        0.12       -6.75      4.50 o 
  -3   1   6        0.03        1.67      4.59 o 
  -2   1   6      160.08      164.33      7.09 o 
  -1   1   6     1183.94     1132.59     14.37 o 
   0   1   6       58.38       98.41      6.39 o 
   1   1   6     2826.53     2876.57     29.16 o 
   2   1   6     5826.24     6312.48     60.52 o 
   3   1   6      409.06      350.34     11.52 o 
   4   1   6      741.45      745.22     15.50 o 
   5   1   6       11.96        9.80     10.33 o 
   6   1   6        0.17       -7.69     11.00 o 
   7   1   6      258.32      232.21     18.41 o 
   8   1   6       34.60       37.05     13.65 o 
   9   1   6        0.42      -21.80     14.53 o 
  10   1   6       38.53        0.17     30.54 o 
  11   1   6        6.15      -33.67     23.01 o 
 -13   2   6       20.10       24.61     17.98 o 
 -12   2   6       76.20       54.10     15.25 o 
 -11   2   6       18.37       29.85     14.39 o 
 -10   2   6       43.62       49.47     13.51 o 
  -9   2   6        0.12        8.18     11.53 o 
  -8   2   6      296.73      316.99     17.50 o 
  -7   2   6       91.42       99.33     11.16 o 
  -6   2   6        2.12       -4.14      7.53 o 
  -5   2   6      295.64      308.46     12.52 o 
  -4   2   6     1154.74     1196.02     28.64 o 
  -3   2   6     4796.35     4957.29     41.36 o 
  -2   2   6     1702.85     1686.71     18.70 o 
  -1   2   6       16.06       15.14      4.27 o 
   0   2   6       53.48       27.39      4.83 o 
   1   2   6      139.73      166.09      9.20 o 
   2   2   6       56.85       57.64      7.64 o 
   3   2   6      505.89      497.41     14.30 o 
   4   2   6       62.53       66.29      8.55 o 
   5   2   6       58.61       59.83      9.57 o 
   6   2   6      264.48      293.79     18.30 o 
   7   2   6      298.94      315.56     19.92 o 
   8   2   6      215.60      232.76     24.90 o 
   9   2   6       17.39       -5.47     15.93 o 
  10   2   6       19.95       29.12     20.83 o 
  11   2   6        4.21        3.40     22.46 o 
 -13   3   6       19.37       16.20     18.95 o 
 -12   3   6       26.45        9.51     19.34 o 
 -11   3   6        0.72       -2.04     14.63 o 
 -10   3   6       12.10        8.56     15.79 o 
  -9   3   6       12.38       12.19     10.66 o 
  -8   3   6        3.86       -4.17      9.78 o 
  -7   3   6        9.88       -0.88      9.00 o 
  -6   3   6        1.47       -4.60      7.39 o 
  -5   3   6        0.02       -6.04      6.72 o 
  -4   3   6     1442.97     1530.53     22.85 o 
  -3   3   6     2208.82     2176.64     35.54 o 
  -2   3   6      656.85      660.71     18.91 o 
  -1   3   6     5074.65     4882.84     57.26 o 
   0   3   6     1683.76     1734.13     22.27 o 
   1   3   6     1881.90     1952.15     25.61 o 
   2   3   6       88.01      121.65     10.00 o 
   3   3   6      148.69      168.52     13.33 o 
   4   3   6      196.17      195.21     11.84 o 
   5   3   6      256.16      292.98     13.91 o 
   6   3   6        3.42       -7.10     11.26 o 
   7   3   6       68.97       44.10     13.91 o 
   8   3   6      371.14      406.81     22.70 o 
   9   3   6      199.14      232.88     25.90 o 
  10   3   6       13.15       10.42     21.78 o 
 -13   4   6       47.35       58.76     39.39 o 
 -12   4   6       88.91       63.39     32.75 o 
 -11   4   6        0.72      -14.12     15.56 o 
 -10   4   6      367.96      406.85     26.03 o 
  -9   4   6        1.53       -2.30     13.19 o 
  -8   4   6       14.54       12.68     21.09 o 
  -7   4   6        6.05       -1.54     10.28 o 
  -6   4   6        0.62        1.17      9.27 o 
  -5   4   6      220.41      214.15     13.66 o 
  -4   4   6     1348.23     1451.09     36.25 o 
  -3   4   6      364.77      362.86     13.67 o 
  -2   4   6       13.37       13.26     14.78 o 
  -1   4   6     3810.96     3910.61    104.17 o 
   0   4   6        5.47        3.82     10.68 o 
   1   4   6       80.40      109.17     17.18 o 
   2   4   6      125.04      110.06      7.71 o 
   3   4   6      112.02       94.07     10.56 o 
   4   4   6      364.06      396.19     15.10 o 
   5   4   6      169.17      192.56     13.54 o 
   6   4   6       69.80       61.38     11.65 o 
   7   4   6      172.48      178.84     19.40 o 
   8   4   6       88.39       40.85     16.88 o 
   9   4   6        1.05      -22.59     18.59 o 
  10   4   6       12.99       -8.41     39.74 o 
 -13   5   6        7.45       -8.50     26.60 o 
 -12   5   6       89.29      115.27     22.66 o 
 -11   5   6        9.21       29.66     16.44 o 
 -10   5   6       40.52       37.66     15.39 o 
  -9   5   6        0.92      -18.25     13.28 o 
  -8   5   6      466.74      465.93     22.10 o 
  -7   5   6       52.62       30.16     12.62 o 
  -6   5   6      875.14      814.82     23.72 o 
  -5   5   6      559.55      562.81     39.45 o 
  -4   5   6     1098.12     1063.06     22.56 o 
  -3   5   6     2213.70     2063.55     29.81 o 
  -2   5   6        7.23        2.04     12.08 o 
  -1   5   6      218.09      244.21     20.53 o 
   0   5   6      685.32      640.01     19.69 o 
   1   5   6     1575.47     1506.84     27.16 o 
   2   5   6      222.42      218.37     11.02 o 
   3   5   6      486.02      461.31     18.02 o 
   4   5   6      122.63      159.64     15.81 o 
   5   5   6       73.60       91.05     13.45 o 
   6   5   6      570.00      569.01     20.70 o 
   7   5   6        6.95       -0.49     14.58 o 
   8   5   6      213.14      205.53     22.37 o 
   9   5   6       97.26      107.68     43.32 o 
  10   5   6        8.97        9.29     25.01 o 
 -12   6   6       20.27       65.37     21.52 o 
 -11   6   6       51.53       65.34     19.22 o 
 -10   6   6       34.03       20.85     23.84 o 
  -9   6   6       26.00       16.09     14.27 o 
  -8   6   6       53.66       34.69     15.12 o 
  -7   6   6      137.43      172.25     17.55 o 
  -6   6   6      142.78      110.93     14.75 o 
  -5   6   6       74.79       76.47     15.60 o 
  -4   6   6     1437.39     1308.67     39.11 o 
  -3   6   6      633.20      671.78     17.53 o 
  -2   6   6       72.62       69.82     10.20 o 
  -1   6   6      217.54      190.85     20.09 o 
   0   6   6       38.65       19.45      8.38 o 
   1   6   6       54.59       49.60      8.58 o 
   2   6   6      282.45      310.72     16.90 o 
   3   6   6      452.87      467.69     19.22 o 
   4   6   6        9.94       -5.36     12.16 o 
   5   6   6      215.58      254.34     20.17 o 
   6   6   6       44.42       45.44     12.92 o 
   7   6   6       41.27       47.60     17.36 o 
   8   6   6       12.06      -11.43     16.30 o 
   9   6   6        3.13       -6.12     31.38 o 
 -12   7   6        9.04       25.44     40.97 o 
 -11   7   6        2.34        9.74     24.41 o 
 -10   7   6        8.32       -0.07     23.30 o 
  -9   7   6       64.95       56.48     22.98 o 
  -8   7   6        1.21      -26.63     26.06 o 
  -7   7   6      115.86      120.42     19.15 o 
  -6   7   6        8.84       -8.45     21.13 o 
  -5   7   6        0.18       -5.57     17.38 o 
  -4   7   6     1575.05     1476.58    133.10 o 
  -3   7   6       31.52       25.41     17.36 o 
  -2   7   6     1034.86      967.92     44.24 o 
  -1   7   6      164.83      151.02     21.47 o 
   0   7   6       12.33      -13.24     27.59 o 
   1   7   6      151.73      134.89     14.79 o 
   2   7   6        0.59       -7.68     16.77 o 
   3   7   6      146.96      198.82     24.68 o 
   4   7   6      535.66      555.30     23.37 o 
   5   7   6      215.50      243.27     20.41 o 
   6   7   6       65.13       55.67     28.50 o 
   7   7   6       16.77       21.43     16.75 o 
   8   7   6       56.99       72.17     25.25 o 
   9   7   6        0.14       14.30     28.64 o 
 -11   8   6        4.23       -3.37     40.40 o 
 -10   8   6       38.73       29.29     24.21 o 
  -9   8   6       49.16       79.17     29.58 o 
  -8   8   6       25.09        5.27     21.28 o 
  -7   8   6       25.58        6.84     20.71 o 
  -6   8   6      135.35      181.66     33.09 o 
  -5   8   6      157.75      195.92     48.85 o 
  -4   8   6       61.93       55.33     21.34 o 
  -3   8   6       78.53       84.00     21.34 o 
  -2   8   6        0.42        4.64     17.43 o 
  -1   8   6      284.55      253.32     26.84 o 
   0   8   6      918.25      971.08     28.16 o 
   1   8   6      342.03      375.88     21.03 o 
   2   8   6       15.75        1.81     17.99 o 
   3   8   6        2.36       -7.19     16.89 o 
   4   8   6      158.47      223.50     37.87 o 
   5   8   6       25.47       29.87     23.39 o 
   6   8   6       25.17       35.55     38.32 o 
   7   8   6       23.66       41.90     18.17 o 
   8   8   6       46.23       99.00     26.27 o 
 -10   9   6        0.37        7.99     24.72 o 
  -9   9   6      173.94      175.99     33.76 o 
  -8   9   6      265.89      268.74     47.57 o 
  -7   9   6        3.98        3.38     21.84 o 
  -6   9   6      386.48      352.90     34.38 o 
  -5   9   6      337.47      332.72     32.63 o 
  -4   9   6      755.62      752.90     36.45 o 
  -3   9   6       56.02       47.40     22.53 o 
  -2   9   6     1496.68     1533.34     69.18 o 
  -1   9   6      302.00      288.34     29.45 o 
   0   9   6      261.60      298.74     22.69 o 
   1   9   6        1.11      -12.98     12.95 o 
   2   9   6        0.03      -26.16     17.44 o 
   3   9   6       82.20       81.81     22.74 o 
   4   9   6        5.03      -24.59     16.40 o 
   5   9   6        0.66        0.29     20.62 o 
   6   9   6       11.60      -29.02     19.35 o 
   7   9   6        1.34      -13.22     21.35 o 
   8   9   6      114.54      147.15     40.74 o 
 -10  10   6      135.80       81.91     32.98 o 
  -9  10   6        0.64      -26.18     25.48 o 
  -8  10   6       79.02      106.92     44.26 o 
  -7  10   6        1.25       35.15     24.68 o 
  -6  10   6      282.12      261.05     48.60 o 
  -5  10   6      304.79      301.90     32.24 o 
  -4  10   6       21.00        0.21     33.07 o 
  -3  10   6       16.46       -3.31     21.08 o 
  -2  10   6       43.64       39.39     20.15 o 
  -1  10   6      188.44      201.71     20.96 o 
   0  10   6        5.34        5.42     14.32 o 
   1  10   6       76.44      126.38     25.21 o 
   2  10   6        0.77       -7.42     23.75 o 
   3  10   6        7.78      -30.07     20.05 o 
   4  10   6      157.62      201.22     56.32 o 
   5  10   6       41.87       23.50     21.05 o 
   6  10   6        1.13        2.55     21.99 o 
   7  10   6       32.16       93.85     28.48 o 
  -8  11   6        8.64      -22.97     25.22 o 
  -7  11   6        0.26        4.66     26.37 o 
  -6  11   6        1.22        3.06     24.39 o 
  -5  11   6       51.36        1.13     23.11 o 
  -4  11   6        9.43        9.41     25.83 o 
  -3  11   6      207.60      204.50     29.78 o 
  -2  11   6        8.40        5.71     15.39 o 
  -1  11   6       63.97       66.64     17.33 o 
   0  11   6        5.77      -11.07     14.82 o 
   1  11   6        8.39      -19.26     29.42 o 
   2  11   6        0.11       17.61     44.49 o 
   3  11   6      287.84      273.33     33.36 o 
   4  11   6       81.15       70.02     24.10 o 
   5  11   6       14.94       36.13     22.67 o 
   6  11   6       24.10       42.90     48.83 o 
  -7  12   6        1.75       18.19     28.32 o 
  -6  12   6        3.83      -34.89     27.27 o 
  -5  12   6        5.10      -11.49     32.27 o 
  -4  12   6        3.84      -19.12     22.88 o 
  -3  12   6       23.42       35.66     18.27 o 
  -2  12   6        4.62      -13.12     16.28 o 
  -1  12   6       88.22       72.32     29.78 o 
   0  12   6       24.94       33.56     18.64 o 
   1  12   6        0.86      -28.37     22.51 o 
   2  12   6        6.85       -9.05     24.14 o 
   3  12   6        2.29      -19.26     28.87 o 
   4  12   6       21.04       20.47     24.22 o 
  -5  13   6        7.25       22.31     28.64 o 
  -4  13   6       35.17       62.08     21.86 o 
  -3  13   6        0.00      -21.84     17.46 o 
  -2  13   6       37.07        3.22     22.55 o 
  -1  13   6       87.42       93.47     21.09 o 
   0  13   6        6.45       13.10     24.86 o 
   1  13   6       45.80       52.10     27.86 o 
   2  13   6        1.88      -36.26     24.18 o 
 -14   1   7       18.70       34.40     17.32 o 
 -13   1   7       36.09       21.61     16.05 o 
 -12   1   7        2.16        4.97     13.82 o 
 -11   1   7      178.11      168.21     17.40 o 
 -10   1   7        8.51       -7.56     12.20 o 
  -9   1   7       37.79       45.00     12.62 o 
  -8   1   7       32.85       52.52     11.81 o 
  -7   1   7      189.83      170.13     11.87 o 
  -6   1   7      504.42      491.23     13.15 o 
  -5   1   7      321.09      280.22      8.73 o 
  -4   1   7        2.31       -7.61      5.07 o 
  -3   1   7      770.69      766.90     13.00 o 
  -2   1   7      808.76      783.51     12.82 o 
  -1   1   7     3698.77     3676.21     31.13 o 
   0   1   7      958.49      970.18     14.11 o 
   1   1   7      839.94      799.82     15.46 o 
   2   1   7        0.18       -3.30      6.41 o 
   3   1   7       62.25       69.74      8.70 o 
   4   1   7      316.14      302.55     15.34 o 
   5   1   7     1147.61     1201.86     26.95 o 
   6   1   7       87.45       82.25     14.27 o 
   7   1   7        3.27      -17.22     11.48 o 
   8   1   7       67.47       60.65     17.04 o 
   9   1   7       42.37       37.43     21.83 o 
  10   1   7        9.96       -4.23     35.51 o 
 -13   2   7       36.96       37.01     16.58 o 
 -12   2   7       60.21       34.20     15.47 o 
 -11   2   7        7.65       -1.44     12.80 o 
 -10   2   7       14.26       24.63     13.01 o 
  -9   2   7      231.68      269.87     18.10 o 
  -8   2   7        0.09       -3.68      9.57 o 
  -7   2   7      352.08      354.95     15.33 o 
  -6   2   7     3071.07     2897.24     42.92 o 
  -5   2   7     4463.13     4497.06     47.66 o 
  -4   2   7     2302.69     2268.43     33.63 o 
  -3   2   7      831.12      874.93     16.21 o 
  -2   2   7      271.58      278.33      8.29 o 
  -1   2   7      767.39      782.91     12.18 o 
   0   2   7     3221.23     3297.44     28.85 o 
   1   2   7        3.34        2.05      6.70 o 
   2   2   7      598.66      630.21     14.52 o 
   3   2   7      540.19      520.71     14.05 o 
   4   2   7       10.53       20.07      8.36 o 
   5   2   7     1537.78     1483.65     30.36 o 
   6   2   7      392.09      412.22     20.54 o 
   7   2   7      430.53      406.82     21.67 o 
   8   2   7      178.98      175.35     17.19 o 
   9   2   7       39.37       37.93     18.14 o 
  10   2   7      146.90      226.19     29.49 o 
 -13   3   7        0.40       19.74     18.12 o 
 -12   3   7       20.32       40.96     16.10 o 
 -11   3   7       77.31       72.18     14.06 o 
 -10   3   7      190.71      181.37     17.75 o 
  -9   3   7       85.06       91.11     14.08 o 
  -8   3   7      426.59      470.78     18.69 o 
  -7   3   7      463.61      457.57     20.58 o 
  -6   3   7     1187.90     1162.95     23.14 o 
  -5   3   7     3538.58     3348.32     55.43 o 
  -4   3   7     4408.22     4382.16     44.97 o 
  -3   3   7      249.93      222.78     11.37 o 
  -2   3   7     1820.88     1807.13     26.78 o 
  -1   3   7      286.31      315.58     26.85 o 
   0   3   7      493.58      503.28     12.38 o 
   1   3   7      412.93      391.70     11.76 o 
   2   3   7        0.79       -1.38      7.78 o 
   3   3   7      724.71      749.48     17.14 o 
   4   3   7     1665.73     1606.00     25.46 o 
   5   3   7       89.42       79.72     13.81 o 
   6   3   7      916.59      835.30     25.05 o 
   7   3   7      656.81      570.38     30.58 o 
   8   3   7       20.50        6.16     14.93 o 
   9   3   7       68.30       93.44     28.09 o 
  10   3   7        3.16       24.52     22.80 o 
 -13   4   7        0.21       24.34     20.54 o 
 -12   4   7        0.01        9.60     17.90 o 
 -11   4   7      299.88      381.19     27.33 o 
 -10   4   7       11.39        0.29     14.17 o 
  -9   4   7       59.30       34.75     15.25 o 
  -8   4   7       39.59       42.35     14.26 o 
  -7   4   7       52.24       48.64     12.35 o 
  -6   4   7       11.50       26.15     11.21 o 
  -5   4   7      134.56      160.36     13.00 o 
  -4   4   7      497.27      470.64     14.61 o 
  -3   4   7     4711.60     4760.07     74.67 o 
  -2   4   7     1942.14     1843.67     42.11 o 
  -1   4   7      261.14      278.67     15.96 o 
   0   4   7     1648.13     1603.20     22.43 o 
   1   4   7     1309.85     1339.57     22.39 o 
   2   4   7        0.01        6.22      8.08 o 
   3   4   7        0.56      -10.92      7.28 o 
   4   4   7       13.77       11.61      9.38 o 
   5   4   7      938.39      852.99     20.62 o 
   6   4   7       24.49       21.47     13.25 o 
   7   4   7       40.25       53.71     15.35 o 
   8   4   7      104.26      111.35     19.96 o 
   9   4   7        4.57       22.70     36.86 o 
  10   4   7        4.12        0.01     38.37 o 
 -13   5   7       25.17       39.99     27.83 o 
 -12   5   7       17.11       30.48     19.53 o 
 -11   5   7        5.99       28.24     16.58 o 
 -10   5   7      224.98      232.60     21.98 o 
  -9   5   7      127.27      149.14     18.36 o 
  -8   5   7       56.32       56.73     15.32 o 
  -7   5   7       32.25       26.42     12.64 o 
  -6   5   7       63.63       92.16     12.99 o 
  -5   5   7      373.43      308.06     40.94 o 
  -4   5   7       38.03       29.05      7.65 o 
  -3   5   7      592.63      571.74     26.95 o 
  -2   5   7     1228.76     1202.91     35.74 o 
  -1   5   7      399.31      413.38     23.74 o 
   0   5   7      345.91      325.68     12.23 o 
   1   5   7      211.74      198.64     12.16 o 
   2   5   7      599.36      557.92     19.27 o 
   3   5   7      536.04      554.11     20.55 o 
   4   5   7       37.05       42.70     13.79 o 
   5   5   7      110.24      125.93     14.79 o 
   6   5   7      563.30      506.36     24.35 o 
   7   5   7       37.12       15.68     15.31 o 
   8   5   7        0.90       10.04     28.77 o 
   9   5   7       14.94      -41.45     27.63 o 
 -12   6   7       92.61       80.28     27.29 o 
 -11   6   7       16.56        6.20     23.11 o 
 -10   6   7       54.98       34.41     23.21 o 
  -9   6   7       74.12      130.97     25.81 o 
  -8   6   7        9.91        8.94     20.03 o 
  -7   6   7       35.85       25.81     20.78 o 
  -6   6   7        2.77      -10.68     17.19 o 
  -5   6   7      720.14      723.89     34.16 o 
  -4   6   7      337.45      359.65     27.36 o 
  -3   6   7      423.24      408.13     51.18 o 
  -2   6   7     1779.32     1612.76     64.27 o 
  -1   6   7        6.68       10.36     14.34 o 
   0   6   7      658.10      687.38     29.95 o 
   1   6   7      114.55      124.28     20.31 o 
   2   6   7       99.81      145.28     29.71 o 
   3   6   7        4.73       21.62     16.91 o 
   4   6   7      484.76      492.17     29.63 o 
   5   6   7      840.25      808.41     28.67 o 
   6   6   7       59.13       59.64     17.98 o 
   7   6   7       56.45      125.70     24.76 o 
   8   6   7      164.73      185.51     41.50 o 
   9   6   7        7.90       40.97     33.30 o 
 -12   7   7       26.59       33.50     27.52 o 
 -11   7   7       69.15       83.86     26.50 o 
 -10   7   7        1.83        4.51     25.65 o 
  -9   7   7      131.81      128.70     26.10 o 
  -8   7   7       51.23       90.46     24.43 o 
  -7   7   7      249.42      288.27     31.37 o 
  -6   7   7      787.43      766.34     37.17 o 
  -5   7   7      160.60      171.50     62.24 o 
  -4   7   7      320.85      362.84     30.39 o 
  -3   7   7      157.59      161.25     38.32 o 
  -2   7   7       22.21       33.00     29.90 o 
  -1   7   7        0.19        1.60     16.66 o 
   0   7   7       32.53       30.08     20.58 o 
   1   7   7      131.41      123.45     39.19 o 
   2   7   7       66.90       85.89     20.73 o 
   3   7   7       24.86        8.89     32.20 o 
   4   7   7       56.39       60.60     18.75 o 
   5   7   7      465.69      463.29     31.70 o 
   6   7   7       13.45       21.40     15.78 o 
   7   7   7       47.74       61.33     60.43 o 
   8   7   7       11.13        3.77     23.97 o 
 -11   8   7        2.87       17.55     32.59 o 
 -10   8   7       14.89       28.29     26.56 o 
  -9   8   7        6.88       -8.95     27.57 o 
  -8   8   7       19.41       74.79     24.97 o 
  -7   8   7       54.14       49.85     24.00 o 
  -6   8   7      405.58      466.59     34.75 o 
  -5   8   7        3.16      -13.18     41.41 o 
  -4   8   7      918.57      821.76     82.06 o 
  -3   8   7       84.92       66.46     43.92 o 
  -2   8   7       32.23       51.17     21.20 o 
  -1   8   7      127.44      128.23     22.84 o 
   0   8   7      103.82      108.80     34.90 o 
   1   8   7      248.44      294.58     30.24 o 
   2   8   7      352.75      330.05     30.40 o 
   3   8   7      696.00      674.17     34.50 o 
   4   8   7        1.08       17.51     17.83 o 
   5   8   7       98.48       96.31     23.21 o 
   6   8   7        0.19       33.83     21.19 o 
   7   8   7       71.47       60.75     25.52 o 
   8   8   7       51.40       50.84     26.98 o 
 -10   9   7       53.00       -0.97     26.70 o 
  -9   9   7        0.41      -17.72     24.49 o 
  -8   9   7       27.21       30.87     25.51 o 
  -7   9   7       84.08       99.32     45.04 o 
  -6   9   7       14.05      -17.36     19.94 o 
  -5   9   7       25.14        1.50     21.38 o 
  -4   9   7       44.33        9.52     20.53 o 
  -3   9   7      400.83      429.84     33.30 o 
  -2   9   7       60.33       39.41     22.23 o 
  -1   9   7      316.33      370.89     32.60 o 
   0   9   7      376.88      356.86     22.32 o 
   1   9   7      491.26      461.22     33.71 o 
   2   9   7        0.02       -8.23     21.81 o 
   3   9   7        0.29      -13.42     36.86 o 
   4   9   7       99.37      142.58     26.51 o 
   5   9   7       36.28       28.18     21.82 o 
   6   9   7       65.00       67.50     22.21 o 
   7   9   7        1.01        7.13     24.51 o 
  -9  10   7       17.98       -8.29     26.36 o 
  -8  10   7       67.59       54.38     27.47 o 
  -7  10   7        8.16      -11.81     22.79 o 
  -6  10   7       79.06       79.51     26.26 o 
  -5  10   7       29.53        3.85     22.48 o 
  -4  10   7       30.55       19.12     21.03 o 
  -3  10   7      164.77      126.66     26.24 o 
  -2  10   7       36.64       47.03     22.13 o 
  -1  10   7        9.71      -10.99     20.29 o 
   0  10   7       13.33       43.95     21.43 o 
   1  10   7        4.80       28.81     20.11 o 
   2  10   7      290.45      319.78     32.59 o 
   3  10   7      100.88       99.71     38.62 o 
   4  10   7      111.73      133.64     26.69 o 
   5  10   7       12.32       25.53     22.41 o 
   6  10   7        6.24        9.79     55.68 o 
  -8  11   7       76.16       60.08     29.67 o 
  -7  11   7       30.54       15.27     27.15 o 
  -6  11   7       89.28       74.36     29.21 o 
  -5  11   7       52.95       33.53     52.87 o 
  -4  11   7       23.10       21.25     24.78 o 
  -3  11   7       24.83        0.24     39.19 o 
  -2  11   7       18.66      -28.26     20.46 o 
  -1  11   7       40.26       29.55     15.97 o 
   0  11   7       35.63       19.52     31.31 o 
   1  11   7      118.76      145.27     41.75 o 
   2  11   7        1.45       -4.96     21.87 o 
   3  11   7      114.95      120.25     26.42 o 
   4  11   7      101.44      138.34     27.60 o 
   5  11   7       12.79       26.92     25.36 o 
  -7  12   7       84.41       61.77     31.20 o 
  -6  12   7        3.87      -14.40     41.79 o 
  -5  12   7        8.08        0.24     27.11 o 
  -4  12   7        1.29      -11.48     23.15 o 
  -3  12   7        2.00      -31.43     20.95 o 
  -2  12   7       80.67       48.50     18.93 o 
  -1  12   7       34.70       30.11     18.54 o 
   0  12   7       27.62        0.27     24.06 o 
   1  12   7       41.25       37.24     24.37 o 
   2  12   7       18.21       24.79     26.10 o 
   3  12   7       80.20       67.47     26.18 o 
  -4  13   7       10.88       17.66     20.78 o 
  -3  13   7       15.77        5.09     19.87 o 
  -2  13   7        0.41      -15.70     21.14 o 
  -1  13   7        4.20        1.73     24.65 o 
   0  13   7       72.66       53.97     28.79 o 
   1  13   7       10.91      -19.88     24.03 o 
 -14   0   8       44.74      -25.91     34.83 o 
 -13   0   8       83.91      123.22     25.87 o 
 -12   0   8      134.91      109.37     26.13 o 
 -11   0   8      392.06      360.98     45.81 o 
 -10   0   8      169.59      154.57     24.31 o 
  -9   0   8      726.43      724.21     32.24 o 
  -8   0   8      531.77      524.58     52.73 o 
  -7   0   8       80.98       77.02     15.57 o 
  -6   0   8     3742.57     3688.91     47.72 o 
  -5   0   8     1185.67     1111.73     23.82 o 
  -4   0   8       29.22       31.79      9.09 o 
  -3   0   8      286.89      288.39     13.97 o 
  -2   0   8     6534.12     6712.72     83.77 o 
  -1   0   8     6649.44     6631.62     70.00 o 
   0   0   8     2040.32     2139.81     32.60 o 
   1   0   8     2358.85     2270.12     33.52 o 
   2   0   8     1133.52      982.30     20.61 o 
   3   0   8      698.69      653.89     26.85 o 
   4   0   8       13.03       -2.66     14.70 o 
   5   0   8      525.28      539.28     29.30 o 
   6   0   8       12.20      -14.39     17.57 o 
   7   0   8        0.20      -17.41     19.12 o 
   8   0   8        5.46       28.72     20.41 o 
   9   0   8       24.36       43.72     44.01 o 
  10   0   8       53.16       63.99     34.81 o 
 -14   1   8      104.89       89.29     20.28 o 
 -13   1   8       68.85       66.85     16.83 o 
 -12   1   8      315.60      324.95     22.32 o 
 -11   1   8      330.98      368.66     22.54 o 
 -10   1   8      688.03      654.11     23.02 o 
  -9   1   8       10.35        9.43     11.33 o 
  -8   1   8       47.86       35.32     11.11 o 
  -7   1   8       88.77       74.91     11.25 o 
  -6   1   8      164.66      148.12     15.03 o 
  -5   1   8      104.41       79.12      7.96 o 
  -4   1   8       15.66        6.70      5.72 o 
  -3   1   8     2279.54     2377.21     24.57 o 
  -2   1   8     1237.68     1140.83     16.31 o 
  -1   1   8      557.83      528.61     11.78 o 
   0   1   8      549.35      587.79     12.10 o 
   1   1   8       69.46       80.04      6.89 o 
   2   1   8     1111.10     1096.89     19.21 o 
   3   1   8      577.68      575.48     18.64 o 
   4   1   8       74.23       89.05     13.34 o 
   5   1   8      418.31      386.21     20.33 o 
   6   1   8      105.63       90.26     15.10 o 
   7   1   8      132.67      137.33     16.42 o 
   8   1   8        9.16      -17.61     13.61 o 
   9   1   8        9.80        7.28     15.35 o 
  10   1   8       31.30       57.60     23.60 o 
 -13   2   8       11.62      -12.12     17.32 o 
 -12   2   8        5.08       16.65     14.57 o 
 -11   2   8       67.45       96.92     14.55 o 
 -10   2   8        0.77      -16.83     11.22 o 
  -9   2   8        0.05       -2.55     11.32 o 
  -8   2   8      209.82      246.17     16.73 o 
  -7   2   8      405.60      405.11     16.47 o 
  -6   2   8        7.69       -5.09      7.59 o 
  -5   2   8        0.03        4.06      6.16 o 
  -4   2   8      551.00      588.57     12.55 o 
  -3   2   8     1134.91     1048.24     15.51 o 
  -2   2   8      299.99      309.28      9.63 o 
  -1   2   8      400.99      427.28     10.39 o 
   0   2   8        0.03       -7.82      5.21 o 
   1   2   8        6.24      -10.44      6.96 o 
   2   2   8      144.85      129.43     10.34 o 
   3   2   8     1260.85     1246.28     21.70 o 
   4   2   8      902.26      969.07     24.50 o 
   5   2   8       32.89       36.33     13.24 o 
   6   2   8       16.33       23.44     12.49 o 
   7   2   8       93.76       64.82     15.52 o 
   8   2   8       11.20       15.27     13.87 o 
   9   2   8       55.87       41.87     16.25 o 
  10   2   8       16.23        5.21     37.80 o 
 -13   3   8        0.89       23.05     19.78 o 
 -12   3   8       79.68      113.05     20.99 o 
 -11   3   8        6.29      -18.50     12.78 o 
 -10   3   8       33.87       27.97     13.26 o 
  -9   3   8      173.20      175.79     26.08 o 
  -8   3   8       58.89       64.23     12.41 o 
  -7   3   8      195.46      201.09     14.60 o 
  -6   3   8       38.57       23.10      9.15 o 
  -5   3   8      478.83      458.17     14.81 o 
  -4   3   8      884.56      806.11     15.21 o 
  -3   3   8      102.39      100.78     10.89 o 
  -2   3   8      281.76      311.90     20.95 o 
  -1   3   8      168.62      191.88     13.84 o 
   0   3   8      596.88      619.34     13.54 o 
   1   3   8      785.36      801.94     16.57 o 
   2   3   8     3208.01     3121.45     35.56 o 
   3   3   8      167.09      186.04     12.68 o 
   4   3   8       42.29       34.69     11.90 o 
   5   3   8       48.93       26.77     14.99 o 
   6   3   8       14.27       19.85     13.78 o 
   7   3   8        0.01      -14.26     15.37 o 
   8   3   8       58.79       15.13     27.18 o 
   9   3   8        6.71        2.44     18.91 o 
 -13   4   8       88.17       25.01     20.73 o 
 -12   4   8        0.02       -3.45     17.04 o 
 -11   4   8      160.92      170.25     29.45 o 
 -10   4   8        9.28       -3.99     14.79 o 
  -9   4   8       60.25       41.07     15.01 o 
  -8   4   8        3.11       -7.29     12.30 o 
  -7   4   8     1199.45     1159.90     25.48 o 
  -6   4   8      189.20      192.80     14.00 o 
  -5   4   8       73.26       82.46      9.66 o 
  -4   4   8       82.09       62.94     22.61 o 
  -3   4   8      470.19      433.76     24.38 o 
  -2   4   8      225.55      248.63     18.03 o 
  -1   4   8       94.82      121.48     14.59 o 
   0   4   8      321.04      299.85     18.30 o 
   1   4   8      341.24      335.55     18.61 o 
   2   4   8      276.26      298.74     13.55 o 
   3   4   8       73.84       53.10     10.37 o 
   4   4   8      161.87      189.14     14.19 o 
   5   4   8        0.09       -7.28     12.08 o 
   6   4   8      522.18      481.50     21.57 o 
   7   4   8      164.63      142.20     21.07 o 
   8   4   8       32.15       17.90     30.97 o 
   9   4   8       67.64       19.00     29.64 o 
 -13   5   8        4.10      -11.69     38.83 o 
 -12   5   8      120.79       68.84     36.59 o 
 -11   5   8       24.38       35.41     23.76 o 
 -10   5   8       16.48       27.08     28.46 o 
  -9   5   8       67.76       57.14     22.83 o 
  -8   5   8        4.64      -11.34     18.88 o 
  -7   5   8      855.14      780.82     50.93 o 
  -6   5   8       78.45       78.66     21.82 o 
  -5   5   8       13.23        4.91     17.69 o 
  -4   5   8       21.90       11.81     26.33 o 
  -3   5   8      275.24      301.83     27.52 o 
  -2   5   8     1455.17     1325.31     38.90 o 
  -1   5   8       49.53       46.47     17.88 o 
   0   5   8     1261.02     1161.01     36.67 o 
   1   5   8      275.68      287.70     25.04 o 
   2   5   8      840.81      852.75     32.88 o 
   3   5   8      313.68      325.31     20.15 o 
   4   5   8      206.67      218.55     21.44 o 
   5   5   8       84.71       57.39     22.37 o 
   6   5   8        0.60       15.18     19.51 o 
   7   5   8      187.01      205.46     59.24 o 
   8   5   8       43.70       14.34     22.91 o 
   9   5   8       19.29       37.41     31.38 o 
 -12   6   8       71.36       85.77     28.25 o 
 -11   6   8       21.69        5.40     24.46 o 
 -10   6   8       41.64       19.15     22.55 o 
  -9   6   8       42.06       25.35     22.45 o 
  -8   6   8      124.70      123.79     25.09 o 
  -7   6   8       73.14       58.97     34.87 o 
  -6   6   8      349.91      395.74     32.64 o 
  -5   6   8        2.81       -8.61     17.31 o 
  -4   6   8       10.62       -7.72     16.76 o 
  -3   6   8     1232.44     1155.90     39.35 o 
  -2   6   8        4.88       -0.79     17.10 o 
  -1   6   8      384.75      371.02     26.80 o 
   0   6   8        0.40        2.81     16.08 o 
   1   6   8       46.93       28.19     17.54 o 
   2   6   8      449.08      418.94     28.53 o 
   3   6   8      141.60      177.10     23.89 o 
   4   6   8        7.35       18.28     15.53 o 
   5   6   8       21.71       14.10     14.79 o 
   6   6   8       11.99        8.46     23.71 o 
   7   6   8        0.05      -14.42     65.32 o 
   8   6   8        0.02       10.71     23.40 o 
 -12   7   8        8.52       38.13     28.04 o 
 -11   7   8       12.69       -0.13     43.85 o 
 -10   7   8      100.50       96.23     47.34 o 
  -9   7   8       53.16       83.84     26.36 o 
  -8   7   8       41.14       29.84     35.72 o 
  -7   7   8        1.23       -3.50     19.61 o 
  -6   7   8      276.92      307.51     30.82 o 
  -5   7   8       11.19       14.53     29.99 o 
  -4   7   8      316.05      385.13     52.19 o 
  -3   7   8        0.23       43.30     19.26 o 
  -2   7   8       50.30       77.10     20.94 o 
  -1   7   8      536.41      631.64     32.39 o 
   0   7   8        5.43       19.64     18.63 o 
   1   7   8       18.57       19.82     32.29 o 
   2   7   8      603.69      626.58     35.63 o 
   3   7   8      140.25      158.61     23.92 o 
   4   7   8      621.80      619.29     32.92 o 
   5   7   8       99.03      128.59     26.49 o 
   6   7   8      136.48       99.96     25.87 o 
   7   7   8        1.36       -3.83     21.33 o 
   8   7   8        0.08      -27.67     24.43 o 
 -11   8   8       78.08       75.80     28.46 o 
 -10   8   8       28.59      -11.31     22.95 o 
  -9   8   8      156.05      164.37     30.60 o 
  -8   8   8       56.35       21.61     23.46 o 
  -7   8   8      137.47      135.39     54.65 o 
  -6   8   8        6.94       51.96     22.01 o 
  -5   8   8       28.56       -0.89     20.25 o 
  -4   8   8       20.55        2.41     23.11 o 
  -3   8   8      440.33      487.70     33.99 o 
  -2   8   8       93.82      101.73     24.03 o 
  -1   8   8      364.53      399.39     32.57 o 
   0   8   8       54.14      107.65     35.47 o 
   1   8   8      214.21      207.47     28.85 o 
   2   8   8      197.83      213.71     26.78 o 
   3   8   8      306.47      371.42     32.74 o 
   4   8   8        8.90      -11.34     18.09 o 
   5   8   8        0.66        8.23     20.18 o 
   6   8   8       67.72       86.11     45.52 o 
   7   8   8        7.34       27.76     39.24 o 
 -10   9   8       32.16        9.13     26.56 o 
  -9   9   8       55.87       29.58     39.17 o 
  -8   9   8       45.97       41.35     26.89 o 
  -7   9   8       22.66      -16.23     23.03 o 
  -6   9   8        2.12       -7.40     22.07 o 
  -5   9   8        1.14       -5.04     29.80 o 
  -4   9   8       45.58       44.85     23.06 o 
  -3   9   8       66.04       98.92     48.51 o 
  -2   9   8      307.75      342.67     34.76 o 
  -1   9   8       80.95       84.54     24.12 o 
   0   9   8      528.49      531.86     59.75 o 
   1   9   8       48.46       14.67     43.48 o 
   2   9   8      369.38      357.92     44.58 o 
   3   9   8      663.28      719.25     37.47 o 
   4   9   8        4.87       19.03     30.58 o 
   5   9   8      107.64      149.78     28.47 o 
   6   9   8       40.56       51.76     20.16 o 
  -9  10   8       16.42      -38.09     27.64 o 
  -8  10   8       48.22       73.14     40.52 o 
  -7  10   8       19.97      -29.25     30.63 o 
  -6  10   8       94.22      126.84     28.61 o 
  -5  10   8        4.27      -23.52     21.64 o 
  -4  10   8       44.44       56.09     29.74 o 
  -3  10   8       30.17        7.11     21.49 o 
  -2  10   8        1.97       -0.63     20.85 o 
  -1  10   8       48.28       67.63     23.86 o 
   0  10   8      204.31      192.81     39.26 o 
   1  10   8       16.18        0.63     29.76 o 
   2  10   8       76.68       55.73     32.13 o 
   3  10   8       11.61      -24.66     35.90 o 
   4  10   8       21.70       67.57     24.11 o 
   5  10   8       10.07      -28.81     19.67 o 
  -8  11   8       19.57       39.96     29.89 o 
  -7  11   8       29.55       16.33     25.98 o 
  -6  11   8        0.39        2.18     35.70 o 
  -5  11   8       77.37       45.53     26.84 o 
  -4  11   8       44.21       38.53     24.68 o 
  -3  11   8        0.07      -21.44     21.47 o 
  -2  11   8      257.53      337.93     34.78 o 
  -1  11   8        3.22       -7.97     21.66 o 
   0  11   8        0.85        7.45     23.14 o 
   1  11   8       24.30        9.05     24.02 o 
   2  11   8       54.09       16.03     24.36 o 
   3  11   8       33.73       26.78     23.77 o 
   4  11   8        6.66      -23.21     21.29 o 
  -6  12   8       17.49        4.81     27.42 o 
  -5  12   8        3.87      -30.29     32.73 o 
  -4  12   8       14.20        1.71     26.15 o 
  -3  12   8        4.56       40.02     31.04 o 
  -2  12   8        2.49       26.72     19.29 o 
  -1  12   8       15.50       28.07     27.03 o 
   0  12   8       10.97       -5.41     24.15 o 
   1  12   8        0.55      -23.94     22.77 o 
   2  12   8       48.02       48.16     26.21 o 
  -3  13   8       24.06      -11.78     19.71 o 
  -2  13   8        6.51      -11.46     26.58 o 
  -1  13   8        3.30      -22.09     26.33 o 
 -13   1   9        0.41       12.74     16.13 o 
 -12   1   9       27.97       46.31     15.15 o 
 -11   1   9       66.50       78.74     13.89 o 
 -10   1   9        2.22        8.37     12.05 o 
  -9   1   9      356.81      389.60     19.17 o 
  -8   1   9        0.18      -11.34     10.27 o 
  -7   1   9       17.40       19.96      9.85 o 
  -6   1   9      323.49      343.03     11.71 o 
  -5   1   9       29.55       24.66      6.97 o 
  -4   1   9       85.74       87.82      8.04 o 
  -3   1   9      150.83      175.64      9.97 o 
  -2   1   9      167.45      197.95      9.94 o 
  -1   1   9       35.75       24.30      6.94 o 
   0   1   9      123.71      134.83     10.79 o 
   1   1   9        0.10       -3.55      6.18 o 
   2   1   9      788.98      765.68     17.17 o 
   3   1   9      626.75      630.46     26.40 o 
   4   1   9      180.35      187.14     16.37 o 
   5   1   9       84.66       89.30     15.36 o 
   6   1   9      554.47      511.27     21.71 o 
   7   1   9        0.35      -16.49     13.29 o 
   8   1   9       41.36       35.65     24.92 o 
   9   1   9        8.07        9.36     16.43 o 
 -13   2   9       21.76       60.21     17.85 o 
 -12   2   9       59.87       78.14     16.93 o 
 -11   2   9        2.70        1.78     20.10 o 
 -10   2   9       43.21       20.95     16.81 o 
  -9   2   9       71.41       57.71     12.92 o 
  -8   2   9      221.01      191.36     19.48 o 
  -7   2   9       76.59      109.77     12.46 o 
  -6   2   9       92.44       82.69      8.52 o 
  -5   2   9       62.99       50.03      9.17 o 
  -4   2   9      447.73      456.85     12.05 o 
  -3   2   9     2123.17     2119.05     23.72 o 
  -2   2   9     1415.52     1432.71     19.02 o 
  -1   2   9      763.29      801.77     14.46 o 
   0   2   9     3158.68     3145.89     30.20 o 
   1   2   9       24.66       19.19      8.15 o 
   2   2   9      605.70      629.87     16.67 o 
   3   2   9       20.85       16.12     12.78 o 
   4   2   9       78.89       84.06     13.72 o 
   5   2   9       57.80       90.09     14.77 o 
   6   2   9       97.37       78.70     15.49 o 
   7   2   9       76.54       58.20     15.23 o 
   8   2   9       10.06       -9.34     14.40 o 
   9   2   9       29.56       27.07     18.27 o 
 -13   3   9        0.57      -26.75     18.91 o 
 -12   3   9      168.23      158.14     18.53 o 
 -11   3   9       83.66       63.91     15.48 o 
 -10   3   9        7.33        3.17     11.88 o 
  -9   3   9       21.47        0.87     11.28 o 
  -8   3   9      202.35      242.57     16.97 o 
  -7   3   9       20.74       -5.41      9.96 o 
  -6   3   9        0.13      -10.89     12.23 o 
  -5   3   9       94.97       95.63     15.01 o 
  -4   3   9     2105.26     2051.31     32.07 o 
  -3   3   9      150.85      159.88     11.59 o 
  -2   3   9      352.36      313.34     13.55 o 
  -1   3   9      135.87      129.56     10.98 o 
   0   3   9      297.67      305.63     17.40 o 
   1   3   9      128.55      125.36     13.86 o 
   2   3   9        0.82        2.30     14.38 o 
   3   3   9        0.16       -0.49      9.05 o 
   4   3   9       26.74        4.69     11.85 o 
   5   3   9      533.59      501.69     21.55 o 
   6   3   9      326.07      367.87     36.33 o 
   7   3   9       55.64       60.02     15.97 o 
   8   3   9       28.92       28.99     29.26 o 
   9   3   9        8.93       20.88     19.56 o 
 -13   4   9       57.46       56.34     29.83 o 
 -12   4   9       18.13        8.25     24.08 o 
 -11   4   9       80.87       58.81     24.20 o 
 -10   4   9      172.24      233.28     57.14 o 
  -9   4   9      152.00      111.22     19.07 o 
  -8   4   9       21.73        0.16     15.33 o 
  -7   4   9       13.33       28.09     14.89 o 
  -6   4   9      102.02       91.01     16.69 o 
  -5   4   9      260.87      281.33     19.22 o 
  -4   4   9       34.22       37.39     12.89 o 
  -3   4   9       12.31       13.15     14.65 o 
  -2   4   9       65.90       46.54     13.78 o 
  -1   4   9      283.65      338.44     20.60 o 
   0   4   9        1.31       -1.10     11.52 o 
   1   4   9       57.73       47.94     13.10 o 
   2   4   9        0.08       -4.66     14.99 o 
   3   4   9       26.46       16.74     12.14 o 
   4   4   9        5.32       -9.43     16.18 o 
   5   4   9      164.19      185.91     24.76 o 
   6   4   9      146.68      137.84     35.66 o 
   7   4   9       16.43       -7.73     17.62 o 
   8   4   9        1.19      -16.84     18.68 o 
   9   4   9        3.71      -22.24     33.66 o 
 -13   5   9       29.48       -9.13     45.72 o 
 -12   5   9       23.11       33.58     32.82 o 
 -11   5   9        0.15      -26.06     19.91 o 
 -10   5   9        8.65      -19.82     20.89 o 
  -9   5   9       18.18       11.28     38.76 o 
  -8   5   9        0.34        8.78     23.46 o 
  -7   5   9      475.61      575.12     36.83 o 
  -6   5   9     1296.99     1285.26    131.89 o 
  -5   5   9      164.14      186.57     25.73 o 
  -4   5   9      673.64      638.10     30.88 o 
  -3   5   9      446.96      442.93     27.28 o 
  -2   5   9      109.98      118.08     22.88 o 
  -1   5   9       54.60       20.59     17.23 o 
   0   5   9       11.42      -15.27     15.53 o 
   1   5   9        2.39        7.55     14.60 o 
   2   5   9       67.40       61.07     14.25 o 
   3   5   9       76.24       45.51     14.61 o 
   4   5   9        0.00      -13.76     15.30 o 
   5   5   9        0.01      -17.54     16.38 o 
   6   5   9       18.72       23.02     21.74 o 
   7   5   9       17.99       23.29     23.22 o 
   8   5   9       36.82       59.97     24.33 o 
 -12   6   9        4.82        5.98     24.76 o 
 -11   6   9       24.33        0.53     23.60 o 
 -10   6   9        0.01      -31.58     21.06 o 
  -9   6   9      123.78       99.12     25.38 o 
  -8   6   9        4.07        1.04     21.39 o 
  -7   6   9      632.35      614.90     57.35 o 
  -6   6   9       87.34       96.27     24.75 o 
  -5   6   9      714.81      696.92     34.83 o 
  -4   6   9       13.30        4.87     17.67 o 
  -3   6   9       82.93      101.94     21.95 o 
  -2   6   9        6.59      -14.89     31.08 o 
  -1   6   9      923.64      866.08     47.98 o 
   0   6   9       23.60       19.57     29.12 o 
   1   6   9      150.51      141.12     24.37 o 
   2   6   9     3333.84     3207.98    183.39 o 
   3   6   9      787.13      763.81     29.27 o 
   4   6   9       48.95       76.18     18.17 o 
   5   6   9      117.53      162.04     27.29 o 
   6   6   9        0.84       -9.95     53.15 o 
   7   6   9       35.26       25.50     23.93 o 
   8   6   9       10.36       34.99     24.08 o 
 -12   7   9        1.26       40.77     46.39 o 
 -11   7   9        7.65       33.59     25.56 o 
 -10   7   9      132.21       99.34     26.68 o 
  -9   7   9       43.70       53.44     26.10 o 
  -8   7   9        5.09       -9.23     21.54 o 
  -7   7   9      364.42      452.18     54.38 o 
  -6   7   9      305.39      337.75     33.10 o 
  -5   7   9        1.02      -13.59     20.55 o 
  -4   7   9      287.42      314.64     31.18 o 
  -3   7   9       89.23       60.58     22.35 o 
  -2   7   9       44.53       13.79     20.15 o 
  -1   7   9      553.82      584.84     32.33 o 
   0   7   9        2.72       14.50     19.74 o 
   1   7   9      178.10      178.77     40.31 o 
   2   7   9       97.49      126.67     48.49 o 
   3   7   9       87.13       76.17     21.32 o 
   4   7   9        4.80       -6.13     15.60 o 
   5   7   9       22.66        2.06     31.88 o 
   6   7   9        3.21        9.75     32.75 o 
   7   7   9       25.82       94.36     29.40 o 
 -11   8   9        5.70       -7.06     27.66 o 
 -10   8   9       16.99       21.14     58.26 o 
  -9   8   9      112.23       95.17     28.30 o 
  -8   8   9      296.50      334.21     36.22 o 
  -7   8   9      320.64      433.33     49.77 o 
  -6   8   9      309.90      338.67     33.33 o 
  -5   8   9      277.44      362.54     66.28 o 
  -4   8   9       70.96       51.59     43.28 o 
  -3   8   9      207.42      202.38     28.54 o 
  -2   8   9        0.67       -8.97     17.69 o 
  -1   8   9        0.02       -1.77     19.92 o 
   0   8   9        2.97       -8.84     19.20 o 
   1   8   9      294.88      296.63     45.49 o 
   2   8   9      212.68      270.30     29.08 o 
   3   8   9       42.71       19.52     19.72 o 
   4   8   9       14.83       11.00     20.18 o 
   5   8   9        0.02      -24.29     16.19 o 
   6   8   9       16.70      -32.93     23.77 o 
 -10   9   9        1.53        2.64     27.65 o 
  -9   9   9       43.31       39.61     27.56 o 
  -8   9   9       23.87       -6.31     24.96 o 
  -7   9   9        2.98       14.65     23.93 o 
  -6   9   9       25.04       34.52     23.36 o 
  -5   9   9        4.61      -14.64     20.17 o 
  -4   9   9       89.33       96.76     28.75 o 
  -3   9   9      146.65      182.07     28.56 o 
  -2   9   9      350.64      389.12     34.80 o 
  -1   9   9      623.92      612.58     35.66 o 
   0   9   9       11.54      -15.74     19.08 o 
   1   9   9      136.73      165.24     27.50 o 
   2   9   9      131.31       99.64     24.54 o 
   3   9   9        1.31      -22.15     44.42 o 
   4   9   9       99.88      127.08     26.99 o 
   5   9   9       40.10       34.30     23.45 o 
   6   9   9       31.26       59.21     28.26 o 
  -9  10   9        6.08       49.32     30.88 o 
  -8  10   9       58.46       40.19     27.44 o 
  -7  10   9        0.53       -2.07     34.46 o 
  -6  10   9       20.87       -1.15     23.82 o 
  -5  10   9       64.21       86.34     27.37 o 
  -4  10   9       96.47       90.91     26.84 o 
  -3  10   9      181.22      158.04     57.39 o 
  -2  10   9        1.54      -22.53     19.96 o 
  -1  10   9       40.01       42.77     23.56 o 
   0  10   9       12.95       34.54     22.09 o 
   1  10   9        8.17       10.56     23.74 o 
   2  10   9        0.11      -29.80     26.68 o 
   3  10   9       14.09      -11.11     21.48 o 
   4  10   9       16.47       11.65     21.58 o 
   5  10   9       44.77      102.55     26.13 o 
  -8  11   9        0.48      -29.97     25.77 o 
  -7  11   9        3.26        0.58     26.48 o 
  -6  11   9       50.35       21.49     25.57 o 
  -5  11   9       77.00       85.58     28.42 o 
  -4  11   9       25.82       -7.92     25.30 o 
  -3  11   9        0.42      -36.88     32.13 o 
  -2  11   9      114.82      149.93     30.20 o 
  -1  11   9       43.75       18.19     25.14 o 
   0  11   9       17.59      -31.97     21.64 o 
   1  11   9       49.65       72.75     26.37 o 
   2  11   9       14.67       34.72     23.95 o 
   3  11   9        4.39      -10.84     46.02 o 
  -6  12   9        0.47      -24.16     27.94 o 
  -5  12   9      135.39      125.42     32.07 o 
  -4  12   9        3.66       -9.56     24.92 o 
  -3  12   9      110.33       89.02     30.02 o 
  -2  12   9      109.47      114.48     34.10 o 
  -1  12   9       30.90       20.25     28.11 o 
   0  12   9       76.82       62.79     26.69 o 
   1  12   9        2.22       12.93     24.52 o 
 -13   0  10        0.03       18.81     22.30 o 
 -12   0  10        4.03       23.22     20.41 o 
 -11   0  10       90.72      109.60     28.87 o 
 -10   0  10        9.32       35.25     38.37 o 
  -9   0  10      895.64      913.57     36.43 o 
  -8   0  10      180.39      137.39     20.64 o 
  -7   0  10     1275.33     1363.10     38.83 o 
  -6   0  10       46.07       37.58     12.01 o 
  -5   0  10      255.13      276.12     16.94 o 
  -4   0  10      332.26      335.26     17.04 o 
  -3   0  10     1176.24     1192.29     26.48 o 
  -2   0  10      619.49      711.84     20.99 o 
  -1   0  10     1927.23     1909.17     34.54 o 
   0   0  10      959.25      943.47     35.14 o 
   1   0  10      531.32      451.47     25.99 o 
   2   0  10      432.57      417.10     25.13 o 
   3   0  10      358.68      366.90     26.68 o 
   4   0  10       65.68       67.46     21.11 o 
   5   0  10      819.47      757.13     34.20 o 
   6   0  10      362.15      370.46     32.39 o 
   7   0  10        4.11      -30.59     20.39 o 
   8   0  10      350.25      393.37     35.12 o 
 -13   1  10        6.76       10.41     16.63 o 
 -12   1  10       26.74       49.33     15.74 o 
 -11   1  10       25.55       25.55     13.70 o 
 -10   1  10       35.09       27.81     12.90 o 
  -9   1  10      241.11      224.29     17.69 o 
  -8   1  10      755.09      743.43     22.59 o 
  -7   1  10       69.79       45.02     11.34 o 
  -6   1  10      272.93      292.59     17.81 o 
  -5   1  10       46.28       33.77      7.96 o 
  -4   1  10       76.60       74.94      8.45 o 
  -3   1  10      476.14      462.73     12.69 o 
  -2   1  10       55.26       51.86      8.26 o 
  -1   1  10       48.71       48.26      7.93 o 
   0   1  10     1206.05     1184.63     18.47 o 
   1   1  10        0.47      -12.75      8.50 o 
   2   1  10     1076.30     1081.20     25.02 o 
   3   1  10       38.62       51.24     13.41 o 
   4   1  10     1025.75     1016.93     26.73 o 
   5   1  10       53.55       18.61     13.26 o 
   6   1  10       11.74        0.20     14.06 o 
   7   1  10        0.14       -9.96     19.20 o 
   8   1  10        0.64      -13.19     16.15 o 
 -13   2  10       39.41       58.18     18.17 o 
 -12   2  10       23.77       36.54     15.87 o 
 -11   2  10       10.63       12.45     13.51 o 
 -10   2  10       79.30       86.75     14.81 o 
  -9   2  10       10.51       13.62     12.33 o 
  -8   2  10      166.85      163.53     15.84 o 
  -7   2  10      159.36      166.94     34.23 o 
  -6   2  10      177.42      229.24     13.72 o 
  -5   2  10      566.98      553.77     16.42 o 
  -4   2  10      539.44      571.90     20.00 o 
  -3   2  10      790.38      827.81     18.96 o 
  -2   2  10     1264.04     1324.19     23.13 o 
  -1   2  10       16.71       -7.85      8.23 o 
   0   2  10      855.63      910.96     18.78 o 
   1   2  10      301.00      308.06     14.27 o 
   2   2  10      337.20      378.38     22.51 o 
   3   2  10      160.73      146.32     15.48 o 
   4   2  10       54.00       56.39     14.34 o 
   5   2  10      160.23      168.02     16.93 o 
   6   2  10      400.12      397.81     22.32 o 
   7   2  10       65.79       82.93     23.50 o 
   8   2  10        2.25        1.38     19.12 o 
 -13   3  10        6.73        0.13     20.18 o 
 -12   3  10       57.42       41.63     19.59 o 
 -11   3  10        1.08       -4.15     16.81 o 
 -10   3  10       16.11       17.22     15.76 o 
  -9   3  10       13.65      -13.16     14.33 o 
  -8   3  10        7.72        7.34     14.47 o 
  -7   3  10      415.09      396.10     47.53 o 
  -6   3  10      199.52      253.13     26.85 o 
  -5   3  10        4.02        4.35      9.47 o 
  -4   3  10      531.39      509.50     16.33 o 
  -3   3  10      117.17      141.00     12.31 o 
  -2   3  10      351.87      354.65     14.30 o 
  -1   3  10        5.35        2.86      8.48 o 
   0   3  10       10.78      -16.88     12.72 o 
   1   3  10       21.34       22.99     12.40 o 
   2   3  10      432.11      449.43     19.59 o 
   3   3  10      802.58      801.41     36.98 o 
   4   3  10       55.01       57.98     18.76 o 
   5   3  10      101.03       71.52     18.37 o 
   6   3  10       34.54       43.46     19.27 o 
   7   3  10      145.20      163.14     22.56 o 
   8   3  10       45.23       -6.68     19.47 o 
 -13   4  10        5.90        1.27     26.07 o 
 -12   4  10        2.08       -2.35     23.05 o 
 -11   4  10       66.18       57.68     36.13 o 
 -10   4  10       15.74        0.38     15.77 o 
  -9   4  10       10.15       -1.58     15.44 o 
  -8   4  10      116.24       86.32     18.22 o 
  -7   4  10      154.40      168.79     19.85 o 
  -6   4  10      619.34      646.28     25.86 o 
  -5   4  10      176.19      229.16     38.76 o 
  -4   4  10     1125.13     1102.55     29.91 o 
  -3   4  10        3.94      -17.93     12.33 o 
  -2   4  10      365.69      368.22     24.51 o 
  -1   4  10      782.16      747.22     23.58 o 
   0   4  10       86.77       97.20     15.46 o 
   1   4  10       49.75       56.93     14.00 o 
   2   4  10      274.81      263.52     18.86 o 
   3   4  10       74.90       72.39     20.63 o 
   4   4  10      367.27      453.52     30.23 o 
   5   4  10      509.97      515.66     28.59 o 
   6   4  10      179.36      224.18     25.17 o 
   7   4  10       48.62       40.07     19.88 o 
   8   4  10       36.14       42.16     20.30 o 
 -12   5  10       24.63      -19.09     25.70 o 
 -11   5  10        1.45      -15.58     45.15 o 
 -10   5  10       86.79       42.84     23.90 o 
  -9   5  10        1.03       15.40     20.98 o 
  -8   5  10      682.05      705.88     88.73 o 
  -7   5  10      376.87      342.94     60.93 o 
  -6   5  10     1392.96     1371.76     72.49 o 
  -5   5  10      261.12      269.75     52.00 o 
  -4   5  10      359.70      414.36     30.74 o 
  -3   5  10       30.84       55.90     19.84 o 
  -2   5  10       23.98       24.41     18.00 o 
  -1   5  10       24.53        6.28     14.35 o 
   0   5  10        3.92      -11.66     19.03 o 
   1   5  10      609.28      620.64     27.56 o 
   2   5  10      150.01      179.45     18.34 o 
   3   5  10       58.10       47.22     14.46 o 
   4   5  10      292.24      313.79     34.65 o 
   5   5  10        0.80       -1.00     17.21 o 
   6   5  10        0.12       -6.14     17.76 o 
   7   5  10        4.51       14.48     42.43 o 
   8   5  10        0.66        3.09     25.99 o 
 -12   6  10        0.43       -7.77     25.96 o 
 -11   6  10        3.86      -12.69     23.39 o 
 -10   6  10        4.88        6.59     22.92 o 
  -9   6  10       59.97       71.51     28.17 o 
  -8   6  10        0.12       -2.20     21.89 o 
  -7   6  10      101.34       87.68     25.61 o 
  -6   6  10      202.00      209.46     29.22 o 
  -5   6  10      284.25      333.21     47.18 o 
  -4   6  10       67.48       29.16     21.30 o 
  -3   6  10       49.56       48.90     22.13 o 
  -2   6  10       26.94       36.78     23.36 o 
  -1   6  10      149.94      161.32     25.90 o 
   0   6  10      714.05      606.32     82.22 o 
   1   6  10      124.90      125.50     23.46 o 
   2   6  10      261.76      302.84     25.82 o 
   3   6  10      449.18      441.47     39.39 o 
   4   6  10       11.68      -22.43     21.66 o 
   5   6  10       35.06       41.83     23.79 o 
   6   6  10        0.11      -32.89     25.42 o 
   7   6  10        1.01       20.56     25.26 o 
 -11   7  10        0.28       -0.24     24.20 o 
 -10   7  10       20.44       13.28     42.96 o 
  -9   7  10       22.60       33.64     24.82 o 
  -8   7  10        4.69      -16.32     51.52 o 
  -7   7  10      376.68      485.90     38.48 o 
  -6   7  10        4.45        2.38     22.05 o 
  -5   7  10      370.69      316.21     57.55 o 
  -4   7  10      288.27      241.65     29.91 o 
  -3   7  10        0.05        4.93     20.82 o 
  -2   7  10      191.73      184.72     53.42 o 
  -1   7  10      205.66      180.45     42.11 o 
   0   7  10       32.54       17.31     19.66 o 
   1   7  10      126.27      102.28     23.73 o 
   2   7  10       62.07       50.40     21.17 o 
   3   7  10      366.66      361.20     27.04 o 
   4   7  10      135.33      120.08     27.92 o 
   5   7  10       22.32       66.73     46.39 o 
   6   7  10       10.66       11.99     28.62 o 
 -11   8  10        0.02      -20.06     30.01 o 
 -10   8  10       17.65       25.04     26.39 o 
  -9   8  10       34.56       36.11     27.54 o 
  -8   8  10        1.45       -0.68     24.14 o 
  -7   8  10       40.86       41.40     25.37 o 
  -6   8  10       85.77       39.27     29.60 o 
  -5   8  10      184.86      212.19     28.78 o 
  -4   8  10      381.95      441.92     36.50 o 
  -3   8  10      715.83      697.54     45.47 o 
  -2   8  10      320.70      362.34     33.47 o 
  -1   8  10      110.89       61.79     78.56 o 
   0   8  10      324.25      244.04     33.96 o 
   1   8  10       81.56       66.73     23.05 o 
   2   8  10       72.36       51.82     23.14 o 
   3   8  10        7.32       37.96     29.71 o 
   4   8  10       33.67       19.32     18.34 o 
   5   8  10       57.93       27.24     25.25 o 
   6   8  10       20.28       28.82     25.52 o 
 -10   9  10       27.69        4.78     28.04 o 
  -9   9  10        3.69      -15.77     24.07 o 
  -8   9  10       39.61       31.95     25.62 o 
  -7   9  10       80.81       67.38     26.79 o 
  -6   9  10        4.54       -6.96     22.79 o 
  -5   9  10      116.81       76.15     28.69 o 
  -4   9  10       32.05       31.17     30.51 o 
  -3   9  10      379.31      355.01     56.59 o 
  -2   9  10        7.97       -2.57     21.85 o 
  -1   9  10        0.07        7.74     19.92 o 
   0   9  10        4.33      -27.44     21.28 o 
   1   9  10      124.85      102.05     24.29 o 
   2   9  10       42.86       24.75     21.64 o 
   3   9  10        8.72       -2.77     24.41 o 
   4   9  10        4.40      -24.44     36.91 o 
   5   9  10       10.96       35.82     27.92 o 
  -9  10  10       13.96        1.94     28.34 o 
  -8  10  10       26.20        2.24     28.31 o 
  -7  10  10        6.22      -12.04     23.75 o 
  -6  10  10       11.64       -8.06     33.30 o 
  -5  10  10        2.72      -31.64     23.28 o 
  -4  10  10       40.17       32.93     41.47 o 
  -3  10  10        5.72       -8.84     23.13 o 
  -2  10  10      195.84      187.55     30.04 o 
  -1  10  10       40.19       17.50     37.98 o 
   0  10  10       31.04       19.15     23.84 o 
   1  10  10       36.04       50.43     25.10 o 
   2  10  10        5.20      -23.93     21.51 o 
   3  10  10       15.92       13.90     36.11 o 
   4  10  10       21.64       24.54     23.18 o 
  -7  11  10        4.03       -6.47     41.27 o 
  -6  11  10        0.20       34.75     26.65 o 
  -5  11  10       40.30      -23.45     25.32 o 
  -4  11  10       85.43       51.57     26.84 o 
  -3  11  10        5.65      -20.79     24.67 o 
  -2  11  10        6.97      -24.44     25.08 o 
  -1  11  10       19.68      -35.03     33.96 o 
   0  11  10        2.04      -20.41     47.78 o 
   1  11  10        8.66      -32.32     57.05 o 
   2  11  10        0.08       27.81     26.12 o 
  -4  12  10        2.27       16.72     28.76 o 
  -3  12  10        0.28      -37.94     25.29 o 
  -2  12  10       30.70       47.97     27.58 o 
  -1  12  10        0.95      -12.59     25.02 o 
 -13   1  11        0.44       18.74     16.36 o 
 -12   1  11       29.23       20.14     15.32 o 
 -11   1  11       21.75       43.50     20.41 o 
 -10   1  11      110.19       58.14     13.45 o 
  -9   1  11      257.87      257.45     20.14 o 
  -8   1  11      109.38       98.99     13.99 o 
  -7   1  11      230.60      271.32     17.35 o 
  -6   1  11       67.94       58.67      9.45 o 
  -5   1  11     1217.10     1204.92     23.07 o 
  -4   1  11      387.44      402.80     15.31 o 
  -3   1  11      717.59      732.04     18.12 o 
  -2   1  11       27.96       12.83      9.52 o 
  -1   1  11       23.32       15.07      9.51 o 
   0   1  11      208.72      230.07     13.41 o 
   1   1  11        0.71        7.05     10.98 o 
   2   1  11      362.97      350.49     18.31 o 
   3   1  11       24.34       31.71     12.99 o 
   4   1  11      641.63      627.34     27.58 o 
   5   1  11      157.10      191.75     17.69 o 
   6   1  11        0.14      -23.66     15.77 o 
   7   1  11       10.88       -0.78     22.22 o 
   8   1  11       60.97       57.37     28.12 o 
 -13   2  11      125.83      110.34     23.31 o 
 -12   2  11        0.02      -24.16     17.33 o 
 -11   2  11      138.93      121.10     21.08 o 
 -10   2  11        7.20        7.72     18.23 o 
  -9   2  11      472.01      466.99     25.01 o 
  -8   2  11      587.71      575.44     25.74 o 
  -7   2  11       90.55      121.72     18.45 o 
  -6   2  11       73.72       82.20     13.49 o 
  -5   2  11       21.03       17.17     10.01 o 
  -4   2  11      183.27      228.10     16.84 o 
  -3   2  11      575.20      573.57     17.40 o 
  -2   2  11      691.31      709.99     18.47 o 
  -1   2  11      305.10      342.75     18.29 o 
   0   2  11       64.70       61.82     14.28 o 
   1   2  11       24.89       20.71     14.85 o 
   2   2  11        0.14        8.04     15.75 o 
   3   2  11      146.01      165.55     26.38 o 
   4   2  11      379.58      415.73     31.27 o 
   5   2  11       22.91       17.72     16.92 o 
   6   2  11       28.30       20.54     18.90 o 
   7   2  11        1.77       -7.12     19.06 o 
   8   2  11        0.24       17.28     21.11 o 
 -13   3  11        0.50      -14.77     19.96 o 
 -12   3  11       61.10       17.49     18.60 o 
 -11   3  11        7.63       -3.30     16.53 o 
 -10   3  11      145.20      146.99     19.94 o 
  -9   3  11      209.69      225.43     31.23 o 
  -8   3  11      168.35      152.65     23.44 o 
  -7   3  11      163.60      158.31     19.55 o 
  -6   3  11      756.45      742.94     23.30 o 
  -5   3  11      236.62      270.51     15.72 o 
  -4   3  11      172.42      213.11     14.71 o 
  -3   3  11      211.51      215.41     14.81 o 
  -2   3  11     2975.70     3079.91     38.67 o 
  -1   3  11       39.27       30.17     13.91 o 
   0   3  11     1132.97     1066.77     27.39 o 
   1   3  11      491.30      484.64     20.90 o 
   2   3  11       53.44       62.99     18.48 o 
   3   3  11      423.45      474.55     37.45 o 
   4   3  11       42.77       43.57     18.37 o 
   5   3  11       91.10       47.88     18.73 o 
   6   3  11      240.53      264.54     25.79 o 
   7   3  11      100.63      150.00     23.95 o 
 -12   4  11       13.16       29.67     24.73 o 
 -11   4  11       12.92       -9.64     16.81 o 
 -10   4  11        0.03      -11.45     16.03 o 
  -9   4  11       13.21      -16.69     14.60 o 
  -8   4  11      211.24      284.14     24.45 o 
  -7   4  11        0.02       12.59     18.96 o 
  -6   4  11        7.52        9.19     16.45 o 
  -5   4  11       30.92       24.07     12.59 o 
  -4   4  11      213.24      230.86     16.15 o 
  -3   4  11       47.76       23.81     12.99 o 
  -2   4  11       20.24       31.17     13.33 o 
  -1   4  11      221.58      288.92     20.35 o 
   0   4  11      388.07      411.04     23.40 o 
   1   4  11      296.49      376.54     31.76 o 
   2   4  11       17.85       -3.01     16.44 o 
   3   4  11      456.03      473.66     27.94 o 
   4   4  11      106.36      114.13     20.78 o 
   5   4  11      120.41      121.83     27.97 o 
   6   4  11        1.18        7.44     18.17 o 
   7   4  11       14.05       -3.56     19.57 o 
 -12   5  11       22.36      -11.89     24.82 o 
 -11   5  11        1.45       15.40     34.67 o 
 -10   5  11       46.73       39.18     22.64 o 
  -9   5  11      343.68      306.00     45.59 o 
  -8   5  11      223.74      209.99     28.50 o 
  -7   5  11      170.09      190.20     27.89 o 
  -6   5  11       14.68       14.60     24.03 o 
  -5   5  11       62.74       89.91     26.40 o 
  -4   5  11       19.26      -13.24     19.01 o 
  -3   5  11        2.68      -21.72     16.99 o 
  -2   5  11      474.97      409.76     22.71 o 
  -1   5  11      113.85       90.11     16.59 o 
   0   5  11       54.12       34.28     16.14 o 
   1   5  11      253.35      295.15     25.39 o 
   2   5  11       62.12       69.31     14.87 o 
   3   5  11        0.11        0.63     17.52 o 
   4   5  11      112.54      111.63     21.74 o 
   5   5  11        9.15       16.91     18.13 o 
   6   5  11       33.15       24.06     35.77 o 
   7   5  11        3.68       28.26     24.47 o 
 -12   6  11        4.10      -20.31     25.12 o 
 -11   6  11       32.09       22.04     25.20 o 
 -10   6  11        5.25       23.14     24.60 o 
  -9   6  11       29.44       15.95     22.63 o 
  -8   6  11       44.84       52.57     25.99 o 
  -7   6  11       59.58       61.45     23.32 o 
  -6   6  11      408.61      464.78     59.27 o 
  -5   6  11      703.63      691.05     36.17 o 
  -4   6  11      156.11      130.04     27.00 o 
  -3   6  11        8.47      -19.31     37.18 o 
  -2   6  11       54.37       50.12     22.50 o 
  -1   6  11        4.13      -26.65     18.78 o 
   0   6  11      895.01      750.29     36.50 o 
   1   6  11      585.98      552.40     27.18 o 
   2   6  11       16.44       -1.64     23.47 o 
   3   6  11       22.85        2.61     21.69 o 
   4   6  11      334.66      443.97     38.88 o 
   5   6  11        9.24       22.05     24.13 o 
   6   6  11       66.83       84.34     25.40 o 
 -11   7  11        1.01       20.03     54.20 o 
 -10   7  11        5.64       -5.61     26.36 o 
  -9   7  11        9.61       18.45     23.51 o 
  -8   7  11       35.30       42.93     37.82 o 
  -7   7  11      296.48      341.67     34.74 o 
  -6   7  11       31.62       39.13     23.68 o 
  -5   7  11      745.35      714.11     47.96 o 
  -4   7  11      197.42      211.45     29.03 o 
  -3   7  11      241.50      258.15     30.48 o 
  -2   7  11       81.91       79.76     24.55 o 
  -1   7  11       15.47       19.93     34.03 o 
   0   7  11      156.33      159.05     26.15 o 
   1   7  11      216.40      203.63     26.95 o 
   2   7  11       20.38        9.07     16.87 o 
   3   7  11      184.89      223.49     28.99 o 
   4   7  11       43.51       42.62     35.45 o 
   5   7  11       90.11       84.59     31.92 o 
   6   7  11        2.04       16.99     26.38 o 
 -10   8  11        4.16       -1.80     25.34 o 
  -9   8  11        0.76        5.64     25.10 o 
  -8   8  11        5.54      -28.96     21.90 o 
  -7   8  11        1.10       -7.94     24.19 o 
  -6   8  11       30.82       16.70     22.23 o 
  -5   8  11        3.28      -17.13     29.96 o 
  -4   8  11        8.98       -0.43     21.54 o 
  -3   8  11      170.26      159.10     45.45 o 
  -2   8  11        7.57      -10.46     20.49 o 
  -1   8  11      146.44      166.51     27.46 o 
   0   8  11        1.21      -17.89     18.47 o 
   1   8  11       67.25       54.26     34.51 o 
   2   8  11       71.06       78.74     39.53 o 
   3   8  11        0.10        3.81     38.46 o 
   4   8  11       94.16      112.40     28.89 o 
   5   8  11        0.73      -28.54     24.24 o 
  -9   9  11        0.86        0.76     27.71 o 
  -8   9  11       16.13        1.11     26.38 o 
  -7   9  11       43.16       38.75     29.03 o 
  -6   9  11        2.84       13.08     24.33 o 
  -5   9  11        5.32       17.13     23.87 o 
  -4   9  11       78.18       87.16     35.72 o 
  -3   9  11      184.57      171.82     29.62 o 
  -2   9  11       17.25        8.15     39.21 o 
  -1   9  11       11.91       -4.74     20.50 o 
   0   9  11       44.74       84.50     24.60 o 
   1   9  11       12.30       33.55     29.58 o 
   2   9  11       26.43        6.19     26.26 o 
   3   9  11       59.46       73.36     24.71 o 
   4   9  11        7.95       30.00     27.83 o 
  -8  10  11        1.53      -34.96     47.69 o 
  -7  10  11        9.90        0.11     24.93 o 
  -6  10  11       24.69      -30.74     25.34 o 
  -5  10  11        6.02      -19.33     24.55 o 
  -4  10  11        5.26        9.62     24.33 o 
  -3  10  11       52.45        9.38     25.19 o 
  -2  10  11       66.94       69.85     27.17 o 
  -1  10  11      149.53      120.53     28.37 o 
   0  10  11        0.14       13.84     22.57 o 
   1  10  11      169.58      156.82     58.03 o 
   2  10  11        8.61       35.96     28.18 o 
   3  10  11      121.05      137.61     29.24 o 
  -6  11  11        1.05      -38.04     25.36 o 
  -5  11  11        0.04      -40.15     26.77 o 
  -4  11  11        6.33      -15.59     25.35 o 
  -3  11  11        0.52      -31.87     24.97 o 
  -2  11  11       42.72        1.29     26.30 o 
  -1  11  11        1.10      -36.36     24.24 o 
   0  11  11       66.01       18.78     24.21 o 
   1  11  11       20.09       15.92     30.28 o 
 -13   0  12      208.43      185.68     47.28 o 
 -12   0  12       14.56        4.66     30.74 o 
 -11   0  12      178.63      187.00     40.10 o 
 -10   0  12        8.51       29.60     29.37 o 
  -9   0  12       14.88       25.82     17.40 o 
  -8   0  12      325.97      297.96     76.44 o 
  -7   0  12      163.51      190.22     23.77 o 
  -6   0  12      226.18      278.74     19.32 o 
  -5   0  12      508.25      444.38     20.33 o 
  -4   0  12       93.94      108.27     19.40 o 
  -3   0  12     2518.71     2553.37     45.95 o 
  -2   0  12      117.60      113.45     15.63 o 
  -1   0  12       58.24       81.29     18.20 o 
   0   0  12     1636.01     1580.42     44.04 o 
   1   0  12      940.44      971.24     38.80 o 
   2   0  12      236.59      219.64     37.87 o 
   3   0  12       63.11       99.57     20.83 o 
   4   0  12       47.50       42.98     18.62 o 
   5   0  12      398.89      402.19     55.91 o 
   6   0  12       43.37       74.59     37.18 o 
   7   0  12       85.69       62.03     41.57 o 
 -13   1  12        8.71        9.27     20.96 o 
 -12   1  12       67.15       50.01     19.24 o 
 -11   1  12        0.54       -2.29     16.19 o 
 -10   1  12       82.87       84.91     18.42 o 
  -9   1  12       98.05      125.75     19.06 o 
  -8   1  12        3.32      -15.79     13.88 o 
  -7   1  12       38.29       34.26     14.84 o 
  -6   1  12       33.89       31.82     12.45 o 
  -5   1  12       22.45        6.76     10.40 o 
  -4   1  12      649.63      637.19     18.67 o 
  -3   1  12       50.66       46.55     11.54 o 
  -2   1  12      331.49      366.95     18.36 o 
  -1   1  12        9.28       22.98     11.42 o 
   0   1  12        1.71       20.70     15.68 o 
   1   1  12        6.67        3.44     15.34 o 
   2   1  12      438.26      415.69     26.13 o 
   3   1  12      301.32      307.99     24.78 o 
   4   1  12       30.17       20.76     17.34 o 
   5   1  12       13.82       24.93     27.34 o 
   6   1  12        4.94       22.35     21.42 o 
   7   1  12        2.36       -1.44     19.15 o 
 -13   2  12       43.01       30.02     20.42 o 
 -12   2  12        8.73       16.46     19.25 o 
 -11   2  12        0.34        9.34     25.40 o 
 -10   2  12        0.15       -4.22     17.08 o 
  -9   2  12      308.04      276.97     44.71 o 
  -8   2  12       35.87       46.43     16.90 o 
  -7   2  12       27.80        5.95     15.53 o 
  -6   2  12      225.24      219.33     20.05 o 
  -5   2  12       40.78       30.74     10.91 o 
  -4   2  12       32.00       37.05     10.23 o 
  -3   2  12      200.67      214.48     14.90 o 
  -2   2  12        5.60      -12.77     10.44 o 
  -1   2  12       13.60       10.51     12.88 o 
   0   2  12      557.58      553.60     29.63 o 
   1   2  12      144.67      126.73     21.19 o 
   2   2  12      733.71      705.98     45.98 o 
   3   2  12      236.92      286.15     26.28 o 
   4   2  12      244.20      256.67     29.97 o 
   5   2  12       14.89       29.34     18.65 o 
   6   2  12       21.69       34.96     22.77 o 
   7   2  12       12.51       -1.91     20.15 o 
 -12   3  12       25.10        3.68     18.89 o 
 -11   3  12       15.97       16.03     18.55 o 
 -10   3  12       19.73       25.92     17.25 o 
  -9   3  12        6.37       -6.09     15.85 o 
  -8   3  12      186.57      232.87     30.92 o 
  -7   3  12       15.99       -0.72     14.90 o 
  -6   3  12      505.32      516.26     20.87 o 
  -5   3  12      114.70      127.47     14.70 o 
  -4   3  12       30.05       28.67     11.98 o 
  -3   3  12        0.00       -2.78     11.38 o 
  -2   3  12       59.30       85.21     12.62 o 
  -1   3  12        6.17       17.36     14.43 o 
   0   3  12      816.10      766.45     25.37 o 
   1   3  12      515.35      502.86     27.45 o 
   2   3  12      137.27      120.74     21.92 o 
   3   3  12       44.05       26.68     29.90 o 
   4   3  12       83.71       90.72     20.30 o 
   5   3  12       58.15       64.98     20.67 o 
   6   3  12        1.64       10.57     18.91 o 
   7   3  12        6.36       -7.41     19.80 o 
 -12   4  12        5.83       37.61     42.75 o 
 -11   4  12       31.09       17.23     18.37 o 
 -10   4  12      181.49      163.41     22.54 o 
  -9   4  12        4.60        8.71     17.65 o 
  -8   4  12      107.29      141.99     20.69 o 
  -7   4  12       91.18       64.60     17.86 o 
  -6   4  12      102.37       83.75     15.48 o 
  -5   4  12      840.48      789.85     24.58 o 
  -4   4  12       12.06        8.51     11.48 o 
  -3   4  12      129.67      126.09     20.14 o 
  -2   4  12      682.47      662.22     28.06 o 
  -1   4  12      155.79      161.82     18.78 o 
   0   4  12     1469.10     1427.45     33.88 o 
   1   4  12        5.60        2.57     13.53 o 
   2   4  12        8.91       -9.20     16.62 o 
   3   4  12       28.55       -1.07     16.29 o 
   4   4  12      117.39      134.76     22.72 o 
   5   4  12        5.16       20.29     20.42 o 
   6   4  12       19.00       16.52     19.36 o 
 -12   5  12        5.71       -5.20     25.22 o 
 -11   5  12       83.89       92.75     27.05 o 
 -10   5  12        1.08       10.59     28.30 o 
  -9   5  12       90.34       69.69     47.98 o 
  -8   5  12       34.16       42.68     22.45 o 
  -7   5  12        0.14        4.79     27.93 o 
  -6   5  12       40.18       38.59     22.10 o 
  -5   5  12       14.97        5.24     21.18 o 
  -4   5  12      295.32      357.90     40.83 o 
  -3   5  12       14.49        7.89     16.39 o 
  -2   5  12      368.28      417.75     23.09 o 
  -1   5  12      269.04      347.28     23.62 o 
   0   5  12      271.62      300.93     26.42 o 
   1   5  12       65.71       56.48     15.56 o 
   2   5  12        9.89        1.76     17.25 o 
   3   5  12       11.81       19.14     18.20 o 
   4   5  12      244.21      339.03     29.69 o 
   5   5  12       22.50        4.88     18.44 o 
   6   5  12       65.42       73.59     22.17 o 
 -11   6  12        0.22      -10.08     28.46 o 
 -10   6  12       70.51       51.92     27.18 o 
  -9   6  12        0.19      -33.33     22.22 o 
  -8   6  12       24.45      -10.29     22.31 o 
  -7   6  12       64.45       95.77     37.18 o 
  -6   6  12       21.79       -3.45     20.79 o 
  -5   6  12      616.19      540.82     34.71 o 
  -4   6  12        0.30        0.87     19.80 o 
  -3   6  12        8.69       29.70     20.28 o 
  -2   6  12      378.98      346.50     31.68 o 
  -1   6  12        1.14      -14.88     14.95 o 
   0   6  12        0.57       -8.77     19.44 o 
   1   6  12        5.13      -14.08     15.06 o 
   2   6  12       12.71       26.75     22.11 o 
   3   6  12      149.26      128.00     28.34 o 
   4   6  12        0.06       42.44     25.39 o 
   5   6  12      160.26      135.42     30.79 o 
 -11   7  12        0.91        1.88     26.56 o 
 -10   7  12        1.66      -31.09     25.11 o 
  -9   7  12       68.49       16.45     24.61 o 
  -8   7  12       60.61       68.66     32.96 o 
  -7   7  12      110.67      113.49     28.43 o 
  -6   7  12       10.45      -30.93     20.62 o 
  -5   7  12      251.74      294.55     32.70 o 
  -4   7  12        1.27      -15.69     20.54 o 
  -3   7  12      247.62      234.88     30.54 o 
  -2   7  12       92.88       85.41     24.28 o 
  -1   7  12       35.07       21.26     21.65 o 
   0   7  12       35.81        4.67     17.44 o 
   1   7  12       48.89       29.70     17.73 o 
   2   7  12        9.76       14.36     17.86 o 
   3   7  12        6.14       20.50     24.54 o 
   4   7  12       16.55      -10.59     23.66 o 
   5   7  12        7.69      -31.70     24.67 o 
 -10   8  12        0.48      -27.72     25.96 o 
  -9   8  12        0.08        9.04     27.29 o 
  -8   8  12       14.05       -6.74     24.42 o 
  -7   8  12      157.15      151.41     30.00 o 
  -6   8  12       20.90      -17.30     23.45 o 
  -5   8  12        6.51      -38.40     25.60 o 
  -4   8  12       91.40       67.09     29.03 o 
  -3   8  12      343.16      346.14     34.75 o 
  -2   8  12        0.79      -28.75     19.16 o 
  -1   8  12       65.18       71.20     25.62 o 
   0   8  12       11.51      -32.68     21.79 o 
   1   8  12        2.30       15.71     22.74 o 
   2   8  12        5.80      -26.94     20.19 o 
   3   8  12        3.88      -14.89     30.22 o 
   4   8  12        0.78       28.73     26.46 o 
  -9   9  12       32.87       48.41     29.28 o 
  -8   9  12       23.15       47.47     28.45 o 
  -7   9  12        9.04       -4.82     25.98 o 
  -6   9  12       48.25       67.80     26.07 o 
  -5   9  12       35.81       22.73     25.67 o 
  -4   9  12       49.47       47.08     26.73 o 
  -3   9  12       17.04       10.94     23.98 o 
  -2   9  12       30.89       22.78     31.33 o 
  -1   9  12       71.80       64.85     25.50 o 
   0   9  12       17.96       19.59     23.03 o 
   1   9  12       29.96        8.59     23.22 o 
   2   9  12       20.20       25.74     24.90 o 
   3   9  12       25.05       28.44     28.84 o 
  -7  10  12       21.00       18.49     30.37 o 
  -6  10  12        6.17      -16.08     25.43 o 
  -5  10  12       20.30       33.31     26.06 o 
  -4  10  12        0.98      -33.13     25.15 o 
  -3  10  12       11.98       -8.86     24.57 o 
  -2  10  12      145.55      170.18     31.77 o 
  -1  10  12       84.20       85.35     41.11 o 
   0  10  12       84.50       59.94     46.55 o 
   1  10  12        7.69       -5.48     63.45 o 
  -5  11  12        7.85      -27.75     29.37 o 
  -4  11  12       20.49       23.57     29.49 o 
  -3  11  12        7.80       11.06     26.54 o 
  -2  11  12       20.27       -2.80     52.28 o 
  -1  11  12       41.27       20.79     27.79 o 
 -12   1  13        6.60       14.96     23.86 o 
 -11   1  13       60.46       16.93     22.68 o 
 -10   1  13      117.74       90.04     25.18 o 
  -9   1  13        3.84      -25.87     18.96 o 
  -8   1  13       73.49       77.24     16.87 o 
  -7   1  13       14.29      -17.13     13.29 o 
  -6   1  13      183.85      192.76     17.33 o 
  -5   1  13       25.34       16.16     11.10 o 
  -4   1  13        2.30       -2.77     10.84 o 
  -3   1  13      256.14      275.42     17.11 o 
  -2   1  13        0.23       -5.90     10.82 o 
  -1   1  13      186.69      217.98     18.41 o 
   0   1  13       51.42       30.27     16.62 o 
   1   1  13      335.93      368.39     26.40 o 
   2   1  13       33.03       21.46     16.17 o 
   3   1  13       23.49       13.49     32.59 o 
   4   1  13        0.51      -28.11     24.29 o 
   5   1  13       19.64      -16.97     34.90 o 
   6   1  13      183.61      216.58     37.46 o 
 -12   2  13       29.42        4.00     18.07 o 
 -11   2  13        1.70       -9.37     16.84 o 
 -10   2  13       26.96       11.51     16.91 o 
  -9   2  13      143.91      161.23     21.81 o 
  -8   2  13        0.34      -11.68     17.01 o 
  -7   2  13       16.15        9.01     15.17 o 
  -6   2  13        0.02       -5.28     12.50 o 
  -5   2  13        0.30      -12.49     10.67 o 
  -4   2  13       20.69        5.44     11.13 o 
  -3   2  13        0.20       -5.43     10.80 o 
  -2   2  13       62.68       79.66     12.88 o 
  -1   2  13      287.30      323.02     21.11 o 
   0   2  13        8.63       25.01     17.79 o 
   1   2  13      190.73      227.94     24.69 o 
   2   2  13        0.17       24.58     17.47 o 
   3   2  13      890.25      921.40     33.93 o 
   4   2  13       69.70       80.71     21.71 o 
   5   2  13       13.61        7.75     19.35 o 
   6   2  13       12.95       10.20     20.64 o 
 -12   3  13        0.37       33.66     20.87 o 
 -11   3  13       42.03       56.63     19.07 o 
 -10   3  13      160.46      153.55     22.80 o 
  -9   3  13      303.67      288.32     25.25 o 
  -8   3  13       53.85       81.19     18.82 o 
  -7   3  13       95.28       87.42     17.68 o 
  -6   3  13        1.62        0.15     13.57 o 
  -5   3  13      107.92      111.16     14.31 o 
  -4   3  13        0.88       -1.28     11.46 o 
  -3   3  13        5.44      -12.35     11.30 o 
  -2   3  13        3.00       17.39     13.83 o 
  -1   3  13      459.54      468.48     22.68 o 
   0   3  13     1051.93     1073.22     36.00 o 
   1   3  13       53.03       35.58     17.14 o 
   2   3  13      844.14      758.02     32.47 o 
   3   3  13      146.23      155.29     25.81 o 
   4   3  13      326.12      328.96     28.89 o 
   5   3  13        0.22      -11.48     18.69 o 
   6   3  13       23.11       10.27     19.87 o 
 -12   4  13        3.69       -2.83     19.93 o 
 -11   4  13        0.29      -24.40     18.10 o 
 -10   4  13       11.24        2.82     18.15 o 
  -9   4  13       79.84       90.81     19.91 o 
  -8   4  13      269.26      255.76     23.88 o 
  -7   4  13       59.22       55.08     28.74 o 
  -6   4  13       45.53       41.86     14.48 o 
  -5   4  13        2.23       -2.60     10.91 o 
  -4   4  13       26.64        2.89     11.97 o 
  -3   4  13        0.20       -0.64     13.58 o 
  -2   4  13      488.54      473.80     23.00 o 
  -1   4  13      151.67      121.95     18.27 o 
   0   4  13      214.10      249.01     20.86 o 
   1   4  13        0.93      -24.71     16.47 o 
   2   4  13        0.58      -21.81     21.47 o 
   3   4  13       31.64       11.34     32.60 o 
   4   4  13       13.02        2.65     23.03 o 
   5   4  13        7.46      -15.57     21.12 o 
 -11   5  13        0.00       17.75     33.12 o 
 -10   5  13       29.64       31.52     25.75 o 
  -9   5  13      164.15      149.60     29.32 o 
  -8   5  13      464.80      530.07     53.17 o 
  -7   5  13      374.56      401.80     39.99 o 
  -6   5  13      261.42      249.84     31.30 o 
  -5   5  13      217.62      199.53     22.49 o 
  -4   5  13      139.90      135.07     20.64 o 
  -3   5  13      729.01      701.78     26.20 o 
  -2   5  13       99.19       90.29     17.01 o 
  -1   5  13      282.06      291.69     21.51 o 
   0   5  13       40.09       27.59     19.34 o 
   1   5  13        5.89       -8.19     18.45 o 
   2   5  13        8.80      -15.46     18.28 o 
   3   5  13       10.25       16.56     23.92 o 
   4   5  13        0.47       -1.45     19.15 o 
   5   5  13       18.69        1.75     26.00 o 
 -11   6  13       58.25       92.78     57.19 o 
 -10   6  13        2.50       33.69     38.92 o 
  -9   6  13       72.67       19.02     41.47 o 
  -8   6  13      216.81      210.41     34.58 o 
  -7   6  13      599.45      638.61     38.45 o 
  -6   6  13      129.94      109.02     25.81 o 
  -5   6  13      447.18      490.96     39.10 o 
  -4   6  13       52.19       19.98     35.92 o 
  -3   6  13        0.43      -20.60     16.10 o 
  -2   6  13       63.27       47.59     19.87 o 
  -1   6  13        0.21        4.67     19.69 o 
   0   6  13        8.11       -0.11     17.33 o 
   1   6  13       30.85       37.81     23.93 o 
   2   6  13      103.54       88.67     33.41 o 
   3   6  13       63.20      104.58     27.96 o 
   4   6  13        9.75      -35.52     23.68 o 
 -10   7  13       73.08       57.30     27.56 o 
  -9   7  13       71.58       39.18     26.78 o 
  -8   7  13       78.40       85.14     28.44 o 
  -7   7  13       14.33      -33.21     41.36 o 
  -6   7  13       96.92      117.26     28.21 o 
  -5   7  13       89.85       82.49     27.51 o 
  -4   7  13        2.94       13.31     22.03 o 
  -3   7  13       44.61       59.29     24.10 o 
  -2   7  13        3.54      -19.71     19.72 o 
  -1   7  13      179.03      234.70     26.22 o 
   0   7  13       15.99       -0.43     25.70 o 
   1   7  13       93.40       61.52     31.88 o 
   2   7  13      127.38      102.94     37.89 o 
   3   7  13        0.06       32.67     26.65 o 
   4   7  13       83.37      137.23     32.18 o 
  -9   8  13       56.78       41.09     28.86 o 
  -8   8  13        0.61      -36.72     24.48 o 
  -7   8  13       90.73       42.06     28.36 o 
  -6   8  13       22.14       80.31     29.35 o 
  -5   8  13        5.97       -7.91     23.04 o 
  -4   8  13        4.27      -31.10     20.74 o 
  -3   8  13        2.26      -19.57     22.75 o 
  -2   8  13       84.70      151.50     28.66 o 
  -1   8  13        8.24       34.39     24.44 o 
   0   8  13      210.85      194.09     26.21 o 
   1   8  13       90.23       80.59     21.50 o 
   2   8  13        0.00      -22.61     31.13 o 
   3   8  13       27.28       31.96     37.09 o 
  -8   9  13       33.77       24.63     26.58 o 
  -7   9  13       16.70        8.64     26.44 o 
  -6   9  13       62.42       55.23     38.55 o 
  -5   9  13       13.95      -18.77     23.37 o 
  -4   9  13       12.09       22.50     25.86 o 
  -3   9  13        3.41        6.93     25.65 o 
  -2   9  13        5.98       16.31     24.69 o 
  -1   9  13        4.41      -27.27     33.85 o 
   0   9  13       19.22       18.32     28.37 o 
   1   9  13       23.40        8.93     20.60 o 
   2   9  13        1.52       -9.62     51.09 o 
  -6  10  13        0.49      -37.86     26.62 o 
  -5  10  13       47.75       -3.03     40.13 o 
  -4  10  13       18.44      -42.98     34.76 o 
  -3  10  13        8.91       -7.79     25.30 o 
  -2  10  13        0.14      -33.24     22.16 o 
  -1  10  13        0.01       -7.83     49.01 o 
   0  10  13       22.50      -27.40     24.95 o 
 -12   0  14        2.85       13.89     35.72 o 
 -11   0  14      140.32      220.53     44.58 o 
 -10   0  14      196.72      211.26     44.44 o 
  -9   0  14        1.05        4.16     30.15 o 
  -8   0  14        7.66       24.07     31.52 o 
  -7   0  14      167.85      193.31     37.04 o 
  -6   0  14      144.13      141.46     33.12 o 
  -5   0  14      384.29      404.87     32.25 o 
  -4   0  14      257.93      293.64     30.01 o 
  -3   0  14      526.89      512.20     29.75 o 
  -2   0  14     1806.14     1767.07     79.02 o 
  -1   0  14     1733.46     1675.67     78.06 o 
   0   0  14      824.29      784.46     58.19 o 
   1   0  14      806.21      859.46     62.53 o 
   2   0  14      266.16      230.72     50.06 o 
   3   0  14       20.30       72.35     38.55 o 
   4   0  14        6.94      -52.35     34.90 o 
   5   0  14       35.33       45.81     40.38 o 
 -12   1  14        5.34        5.19     24.19 o 
 -11   1  14        0.02       10.80     23.15 o 
 -10   1  14      202.52      228.70     31.47 o 
  -9   1  14        0.82        7.10     19.92 o 
  -8   1  14       49.57       58.80     21.17 o 
  -7   1  14      109.36      131.34     23.79 o 
  -6   1  14        2.52       -6.14     18.26 o 
  -5   1  14      495.82      522.59     21.36 o 
  -4   1  14       93.47      115.93     15.95 o 
  -3   1  14      302.27      341.93     21.51 o 
  -2   1  14      117.09      125.97     19.40 o 
  -1   1  14        0.97      -20.02     20.05 o 
   0   1  14      269.01      331.60     35.01 o 
   1   1  14      584.32      540.78     38.83 o 
   2   1  14       69.21       85.69     29.69 o 
   3   1  14        4.39      -19.61     24.24 o 
   4   1  14        3.45      -38.29     25.61 o 
   5   1  14       12.76      -11.18     26.03 o 
 -12   2  14        4.46      -30.87     25.12 o 
 -11   2  14        1.10       -9.04     22.53 o 
 -10   2  14        0.18       13.75     27.70 o 
  -9   2  14       43.99       -0.16     21.08 o 
  -8   2  14       28.88       20.96     21.20 o 
  -7   2  14        9.23       14.36     18.46 o 
  -6   2  14      105.58      122.25     15.67 o 
  -5   2  14        3.51      -14.89     11.43 o 
  -4   2  14       95.23       92.13     14.90 o 
  -3   2  14        2.40      -16.21     10.81 o 
  -2   2  14        4.46      -11.05     13.65 o 
  -1   2  14        0.51       12.70     16.42 o 
   0   2  14        1.41        1.95     16.40 o 
   1   2  14        1.98        4.24     25.36 o 
   2   2  14       68.64       66.67     26.66 o 
   3   2  14       31.12       20.26     26.82 o 
   4   2  14       13.07       30.30     30.56 o 
   5   2  14        0.00      -20.17     26.21 o 
 -12   3  14        0.82       14.16     21.01 o 
 -11   3  14       13.04       23.44     19.08 o 
 -10   3  14        4.98       -3.74     18.02 o 
  -9   3  14       16.92       -6.65     16.66 o 
  -8   3  14      297.62      382.01     27.41 o 
  -7   3  14      172.30      194.34     21.90 o 
  -6   3  14      264.63      329.95     26.30 o 
  -5   3  14       67.09       63.17     12.71 o 
  -4   3  14        2.21       -8.16     11.60 o 
  -3   3  14        1.17      -19.37     12.91 o 
  -2   3  14        5.61       -2.40     13.91 o 
  -1   3  14       92.41       93.96     16.45 o 
   0   3  14        2.25      -16.80     16.84 o 
   1   3  14       58.66       47.02     19.64 o 
   2   3  14       11.46       13.03     30.02 o 
   3   3  14        0.02       -3.01     19.75 o 
   4   3  14        5.64      -15.33     18.64 o 
   5   3  14        4.08       15.85     21.08 o 
 -11   4  14       27.21       43.13     32.92 o 
 -10   4  14       47.81       22.11     20.39 o 
  -9   4  14       60.37       88.83     31.93 o 
  -8   4  14      225.49      317.41     27.13 o 
  -7   4  14       85.64       62.48     22.28 o 
  -6   4  14      213.99      242.88     30.35 o 
  -5   4  14        5.35       12.62     13.48 o 
  -4   4  14       58.69       46.73     15.33 o 
  -3   4  14       77.10       69.62     22.38 o 
  -2   4  14      146.23      184.73     26.19 o 
  -1   4  14       57.50       50.47     16.76 o 
   0   4  14       96.67       64.42     31.26 o 
   1   4  14      305.35      373.57     29.88 o 
   2   4  14       24.43       41.87     20.70 o 
   3   4  14        7.50      -14.33     19.81 o 
   4   4  14       59.40       53.96     21.30 o 
   5   4  14       45.56       35.98     22.85 o 
 -11   5  14        0.11       14.75     27.07 o 
 -10   5  14       20.60       11.46     26.55 o 
  -9   5  14        9.62       16.86     25.44 o 
  -8   5  14       36.94       18.14     23.90 o 
  -7   5  14       73.79       94.77     26.66 o 
  -6   5  14       65.10       98.33     21.13 o 
  -5   5  14       39.94       27.90     18.66 o 
  -4   5  14       36.57       19.96     18.76 o 
  -3   5  14      222.37      230.71     34.32 o 
  -2   5  14        9.88       -9.49     14.84 o 
  -1   5  14        3.83      -22.46     15.11 o 
   0   5  14      165.92      169.83     25.39 o 
   1   5  14       25.77       49.42     36.17 o 
   2   5  14      185.67      178.68     25.57 o 
   3   5  14       67.90      160.15     29.93 o 
   4   5  14       10.82       -2.05     20.80 o 
 -10   6  14       40.06       55.90     28.31 o 
  -9   6  14      112.65       81.33     29.76 o 
  -8   6  14        1.70       18.96     25.22 o 
  -7   6  14       85.93       62.38     28.23 o 
  -6   6  14       24.39      -15.55     31.67 o 
  -5   6  14      210.94      210.72     37.22 o 
  -4   6  14        0.96       28.27     18.35 o 
  -3   6  14      142.70      177.28     24.92 o 
  -2   6  14       23.57       13.80     18.89 o 
  -1   6  14      120.77       98.96     22.94 o 
   0   6  14       15.80       19.92     18.13 o 
   1   6  14      102.57       91.79     22.43 o 
   2   6  14        0.50       11.43     20.76 o 
   3   6  14       74.42      107.49     87.70 o 
  -9   7  14       16.81       21.90     43.14 o 
  -8   7  14       34.46      -25.05     23.91 o 
  -7   7  14        0.90      -17.74     24.31 o 
  -6   7  14        0.41      -32.87     57.58 o 
  -5   7  14        0.05       -8.79     44.51 o 
  -4   7  14       48.44       48.53     20.87 o 
  -3   7  14        4.06      -25.30     17.23 o 
  -2   7  14      163.41      134.63     23.59 o 
  -1   7  14       48.66        8.83     18.51 o 
   0   7  14        3.88      -11.27     24.00 o 
   1   7  14        0.00      -34.42     22.94 o 
   2   7  14       74.79       70.98     28.30 o 
   3   7  14        0.33       19.58     44.17 o 
  -8   8  14       14.65      -20.73     30.95 o 
  -7   8  14        0.00       22.88     33.16 o 
  -6   8  14        4.04      -32.47     25.47 o 
  -5   8  14       44.52        3.31     24.62 o 
  -4   8  14        2.03      -32.87     21.91 o 
  -3   8  14       95.34       73.20     26.89 o 
  -2   8  14        3.04       10.16     19.77 o 
  -1   8  14      118.84      135.35     24.92 o 
   0   8  14        1.59      -11.73     19.46 o 
   1   8  14        0.71      -33.50     25.99 o 
   2   8  14       19.71       40.33     27.65 o 
  -7   9  14       86.48      123.19     56.23 o 
  -6   9  14        0.91      -30.38     39.08 o 
  -5   9  14        4.05       -5.84     26.10 o 
  -4   9  14       16.33        5.63     25.89 o 
  -3   9  14       10.55        7.41     25.41 o 
  -2   9  14       36.74       -6.34     25.31 o 
  -1   9  14        0.03        2.54     20.46 o 
   0   9  14       43.86       38.66     22.93 o 
 -11   1  15        2.44       18.84     40.61 o 
 -10   1  15        0.97       21.70     22.80 o 
  -9   1  15       13.77       44.24     21.41 o 
  -8   1  15       12.38        8.46     20.34 o 
  -7   1  15       18.01       45.47     32.77 o 
  -6   1  15        0.38      -10.47     27.36 o 
  -5   1  15        0.25      -17.52     12.02 o 
  -4   1  15       12.37       -4.17     13.91 o 
  -3   1  15       33.65       57.63     20.27 o 
  -2   1  15       10.08       19.23     21.12 o 
  -1   1  15      860.17      857.83     42.41 o 
   0   1  15      198.71      192.49     39.74 o 
   1   1  15      107.27       86.97     30.90 o 
   2   1  15       34.29       13.56     24.13 o 
   3   1  15       16.93      -13.96     25.64 o 
   4   1  15        2.27       26.62     29.08 o 
 -11   2  15       46.52        6.72     23.93 o 
 -10   2  15       19.94       35.36     23.82 o 
  -9   2  15        6.85       -1.48     21.21 o 
  -8   2  15       17.76       23.28     21.43 o 
  -7   2  15      451.25      463.13     32.68 o 
  -6   2  15        0.14      -16.90     16.99 o 
  -5   2  15      544.32      487.28     23.33 o 
  -4   2  15       13.77       12.53     14.90 o 
  -3   2  15      423.20      462.21     27.82 o 
  -2   2  15      186.83      173.48     30.66 o 
  -1   2  15       21.71       22.03     23.74 o 
   0   2  15       90.43       49.85     27.06 o 
   1   2  15       22.39      -10.41     27.68 o 
   2   2  15        0.36       -3.76     24.06 o 
   3   2  15       33.77       45.86     28.09 o 
   4   2  15        3.59      -38.23     51.98 o 
 -11   3  15      101.53       98.81     39.69 o 
 -10   3  15        0.34       -6.61     22.73 o 
  -9   3  15        0.28        1.82     22.22 o 
  -8   3  15      133.85      226.06     59.95 o 
  -7   3  15       22.65       17.94     20.60 o 
  -6   3  15      840.35      816.61     30.71 o 
  -5   3  15       25.15       39.40     13.37 o 
  -4   3  15      428.96      436.99     21.26 o 
  -3   3  15        1.56      -22.41     14.94 o 
  -2   3  15      660.49      688.78     31.37 o 
  -1   3  15       93.54      100.17     35.90 o 
   0   3  15      176.66      202.88     35.07 o 
   1   3  15       71.91       36.39     61.78 o 
   2   3  15        4.06      -17.93     24.82 o 
   3   3  15       28.68       60.23     29.63 o 
   4   3  15       70.60       67.97     30.07 o 
 -11   4  15       24.55      -10.11     21.83 o 
 -10   4  15      211.79      221.29     33.90 o 
  -9   4  15       26.78       29.85     19.45 o 
  -8   4  15       44.91       34.64     28.93 o 
  -7   4  15        4.94       25.71     18.87 o 
  -6   4  15        5.65        9.07     14.81 o 
  -5   4  15        8.48        1.87     12.15 o 
  -4   4  15       43.58       30.39     14.93 o 
  -3   4  15        0.18       -4.27     15.46 o 
  -2   4  15      189.60      197.41     21.39 o 
  -1   4  15       14.02       17.94     19.32 o 
   0   4  15        1.20       -6.50     21.61 o 
   1   4  15       15.22       26.95     21.17 o 
   2   4  15       33.33       16.58     20.67 o 
   3   4  15       96.89      119.44     23.53 o 
 -10   5  15        1.93       18.30     40.20 o 
  -9   5  15       64.12       98.55     29.61 o 
  -8   5  15       27.24       58.22     25.74 o 
  -7   5  15       52.35       12.62     23.92 o 
  -6   5  15       27.53       -6.18     20.36 o 
  -5   5  15       64.31       59.24     21.13 o 
  -4   5  15      246.76      258.99     22.36 o 
  -3   5  15       42.24       30.05     16.79 o 
  -2   5  15       65.16       71.40     18.03 o 
  -1   5  15      288.38      294.15     36.31 o 
   0   5  15        9.68        0.03     18.79 o 
   1   5  15       21.96        0.22     20.10 o 
   2   5  15       24.88       40.96     22.10 o 
   3   5  15       61.94       40.79     28.49 o 
  -9   6  15        3.97       -0.44     27.74 o 
  -8   6  15       37.72       66.42     48.24 o 
  -7   6  15        2.78       -6.38     23.68 o 
  -6   6  15        0.26       31.44     20.80 o 
  -5   6  15       86.15       64.80     27.38 o 
  -4   6  15       13.38      -24.54     22.37 o 
  -3   6  15       38.32       16.79     22.02 o 
  -2   6  15       49.24       35.35     20.54 o 
  -1   6  15        9.84       55.80     20.65 o 
   0   6  15       36.53       34.91     21.48 o 
   1   6  15       22.19        9.67     22.06 o 
   2   6  15       26.92        5.49     21.61 o 
  -8   7  15       16.49       17.77     29.12 o 
  -7   7  15      106.10       70.21     53.40 o 
  -6   7  15       48.48       19.52     20.93 o 
  -5   7  15       10.41       -4.50     23.06 o 
  -4   7  15       58.13       59.27     21.70 o 
  -3   7  15        1.39      -15.43     19.14 o 
  -2   7  15        0.07      -11.80     19.07 o 
  -1   7  15        0.99      -10.95     19.42 o 
   0   7  15        0.47      -28.85     27.79 o 
   1   7  15       50.57       89.92     31.03 o 
  -7   8  15       29.96      -19.98     29.06 o 
  -6   8  15        6.85      -23.76     24.46 o 
  -5   8  15        8.63       -7.52     20.78 o 
  -4   8  15        3.08        7.34     20.94 o 
  -3   8  15       22.72       -3.09     20.68 o 
  -2   8  15        7.31       19.38     20.74 o 
  -1   8  15        0.03      -13.21     20.08 o 
   0   8  15       30.58       60.77     39.85 o 
  -4   9  15        1.46      -20.72     24.89 o 
  -3   9  15       21.41       -4.14     21.70 o 
 -11   0  16       42.91        0.59     30.92 o 
 -10   0  16       15.84       38.05     32.80 o 
  -9   0  16       13.16       38.51     31.33 o 
  -8   0  16        7.74      -29.32     25.53 o 
  -7   0  16      197.61      287.26     41.52 o 
  -6   0  16       14.71       69.70     28.59 o 
  -5   0  16      235.07      303.75     29.82 o 
  -4   0  16        4.25        4.97     18.50 o 
  -3   0  16        2.20       -3.79     35.08 o 
  -2   0  16        0.11        2.01     30.33 o 
  -1   0  16      259.64      310.56     50.06 o 
   0   0  16       10.62      -28.78     32.16 o 
   1   0  16      216.51      104.69     45.13 o 
   2   0  16       60.24       53.81     41.47 o 
   3   0  16      108.41      139.22     45.40 o 
 -11   1  16        0.24        5.71     24.61 o 
 -10   1  16       55.01       43.52     22.91 o 
  -9   1  16        0.19        0.18     20.99 o 
  -8   1  16        1.82      -24.88     19.97 o 
  -7   1  16       11.37        3.16     17.63 o 
  -6   1  16        1.32        8.28     18.10 o 
  -5   1  16       52.15       34.95     14.64 o 
  -4   1  16        1.59       12.00     13.27 o 
  -3   1  16      120.49      182.14     30.72 o 
  -2   1  16      298.33      309.61     34.59 o 
  -1   1  16       51.31       43.85     34.08 o 
   0   1  16        1.37       -2.79     26.08 o 
   1   1  16        4.78       28.97     30.09 o 
   2   1  16        0.63       -4.17     26.90 o 
   3   1  16        0.04       23.42     29.57 o 
 -11   2  16       21.81       22.73     25.57 o 
 -10   2  16       55.78       76.68     25.72 o 
  -9   2  16       22.15       17.15     29.78 o 
  -8   2  16        0.31       24.01     20.38 o 
  -7   2  16       21.67        7.00     19.40 o 
  -6   2  16        3.00      -24.99     27.79 o 
  -5   2  16       19.97       10.18     13.62 o 
  -4   2  16       22.69        7.66     22.19 o 
  -3   2  16       25.06       40.16     18.12 o 
  -2   2  16      115.85       62.87     26.57 o 
  -1   2  16      146.10      158.82     29.59 o 
   0   2  16       32.16        1.97     26.64 o 
   1   2  16       19.98       -6.66     26.15 o 
   2   2  16       24.48       59.84     31.38 o 
   3   2  16       11.22      -24.33     26.87 o 
 -10   3  16       12.43       28.05     23.73 o 
  -9   3  16       81.14       56.85     25.27 o 
  -8   3  16        2.73       -2.52     21.05 o 
  -7   3  16       23.99       57.59     21.88 o 
  -6   3  16        7.06      -27.21     18.14 o 
  -5   3  16        1.11       16.46     14.78 o 
  -4   3  16       29.79       37.05     18.85 o 
  -3   3  16      132.11      172.39     29.13 o 
  -2   3  16        0.32      -25.17     22.14 o 
  -1   3  16       60.21       63.41     27.28 o 
   0   3  16      170.13      206.25     35.69 o 
   1   3  16        9.83       19.16     28.44 o 
   2   3  16        8.95       27.41     45.04 o 
   3   3  16        1.27       -3.04     36.79 o 
 -10   4  16      135.54      197.12     32.78 o 
  -9   4  16       12.84       47.25     40.86 o 
  -8   4  16      107.66      147.88     27.18 o 
  -7   4  16       21.52       50.88     22.63 o 
  -6   4  16        9.38       26.17     27.54 o 
  -5   4  16       30.54       -6.25     22.65 o 
  -4   4  16       46.25       44.31     19.73 o 
  -3   4  16       18.49        7.43     19.06 o 
  -2   4  16       67.30       35.07     24.48 o 
  -1   4  16       31.41       16.53     25.08 o 
   0   4  16       15.05        0.38     26.29 o 
   1   4  16      125.72      132.59     45.79 o 
   2   4  16        0.64      -27.40     26.66 o 
  -9   5  16       24.53        5.10     30.56 o 
  -8   5  16       65.52       51.00     45.75 o 
  -7   5  16       15.07       10.24     23.86 o 
  -6   5  16       12.91      -16.37     38.48 o 
  -5   5  16        4.33      -26.60     26.66 o 
  -4   5  16        0.56       -7.10     21.34 o 
  -3   5  16       48.02       38.89     17.51 o 
  -2   5  16        1.91       11.36     16.56 o 
  -1   5  16        0.76        1.32     19.27 o 
   0   5  16       54.39       57.73     21.84 o 
   1   5  16       21.68        1.92     21.19 o 
  -8   6  16        9.69      -29.32     27.43 o 
  -7   6  16       42.57       -3.44     46.61 o 
  -6   6  16       18.84       -1.52     20.37 o 
  -5   6  16        1.35      -19.79     19.27 o 
  -4   6  16      116.14       89.90     24.45 o 
  -3   6  16        9.54       17.91     27.74 o 
  -2   6  16       31.12       12.76     21.55 o 
  -1   6  16        9.99       13.54     48.55 o 
   0   6  16       10.35       21.06     22.21 o 
   1   6  16       60.57       54.13     23.02 o 
  -7   7  16        5.89       33.26     26.82 o 
  -6   7  16        7.68        1.09     33.67 o 
  -5   7  16        9.26       16.33     20.82 o 
  -4   7  16        6.91      -17.33     20.43 o 
  -3   7  16       68.14       67.71     26.28 o 
  -2   7  16       27.91       46.76     22.30 o 
  -1   7  16        1.09        2.57     27.85 o 
  -4   8  16       13.15        7.86     22.37 o 
 -10   1  17       47.95       66.90     23.94 o 
  -9   1  17       31.03       39.25     24.60 o 
  -8   1  17       28.75       11.16     19.56 o 
  -7   1  17       69.65       82.13     36.02 o 
  -6   1  17        0.26       -5.99     22.61 o 
  -5   1  17       72.73       62.64     15.59 o 
  -4   1  17        9.38       -3.23     27.29 o 
  -3   1  17       81.09       96.91     28.66 o 
  -2   1  17        2.16      -17.71     24.35 o 
  -1   1  17       27.36        7.42     25.93 o 
   0   1  17       53.76       -5.71     30.26 o 
   1   1  17        0.94      -37.62     37.89 o 
   2   1  17       14.66       35.34     30.91 o 
 -10   2  17       13.47       26.07     25.30 o 
  -9   2  17       70.31       77.27     25.57 o 
  -8   2  17       81.00       54.66     21.66 o 
  -7   2  17        6.48       -1.62     19.86 o 
  -6   2  17       47.22       80.71     21.63 o 
  -5   2  17       48.61       38.46     19.54 o 
  -4   2  17      216.08      211.86     42.54 o 
  -3   2  17        0.01       -7.68     24.77 o 
  -2   2  17        2.33        7.99     24.93 o 
  -1   2  17      154.37      187.20     32.55 o 
   0   2  17       11.98        4.23     25.44 o 
   1   2  17       94.21      104.59     31.15 o 
  -9   3  17       58.28       38.19     23.60 o 
  -8   3  17       14.99       27.88     50.09 o 
  -7   3  17      146.56      161.04     26.95 o 
  -6   3  17       15.53       15.56     20.85 o 
  -5   3  17      210.02      246.16     43.96 o 
  -4   3  17        2.70      -25.66     17.25 o 
  -3   3  17      109.26       75.75     27.51 o 
  -2   3  17      105.68       68.26     28.07 o 
  -1   3  17      109.75      107.70     31.13 o 
   0   3  17      199.29      197.88     43.85 o 
   1   3  17       16.78       30.49     30.92 o 
  -9   4  17        1.60      -12.30     22.62 o 
  -8   4  17       67.96       77.04     35.72 o 
  -7   4  17       12.68       12.18     33.02 o 
  -6   4  17       40.74       34.34     22.34 o 
  -5   4  17        2.56        4.69     20.57 o 
  -4   4  17       65.49       36.09     20.23 o 
  -3   4  17        7.25       13.15     25.56 o 
  -2   4  17        2.29       -4.18     38.96 o 
  -1   4  17        4.49      -19.34     26.57 o 
   0   4  17        0.02      -15.99     27.77 o 
  -8   5  17       23.59        4.34     35.03 o 
  -7   5  17       21.75      -30.42     32.75 o 
  -6   5  17        2.21       32.75     37.46 o 
  -5   5  17        0.58        9.06     25.42 o 
  -4   5  17       27.92       28.69     21.52 o 
  -3   5  17       42.60       20.57     20.29 o 
  -2   5  17        3.50      -13.76     26.52 o 
  -1   5  17       37.83       53.10     28.90 o 
   0   5  17        8.95       12.38     29.14 o 
  -7   6  17       24.04       24.23     27.68 o 
  -6   6  17        0.78      -31.19     26.57 o 
  -5   6  17       26.28       -4.28     21.92 o 
  -4   6  17        8.32      -47.91     32.27 o 
  -3   6  17       79.76       86.49     25.27 o 
  -2   6  17        3.03      -30.13     27.26 o 
  -9   0  18      156.46      219.39     46.18 o 
  -8   0  18       66.60       87.93     36.45 o 
  -7   0  18      144.94      159.14     36.31 o 
  -6   0  18      147.84      121.64     37.59 o 
  -5   0  18      115.69      103.09     39.69 o 
  -4   0  18        0.63      -40.10     33.94 o 
  -3   0  18      112.33       91.03     39.97 o 
  -2   0  18        4.42      -56.96     40.79 o 
  -1   0  18       51.75       66.83     41.93 o 
   0   0  18       15.00      -57.14     38.09 o 
  -9   1  18       20.77       41.27     23.83 o 
  -8   1  18       97.96      109.22     24.75 o 
  -7   1  18       17.03       37.06     53.08 o 
  -6   1  18       16.32        8.30     20.22 o 
  -5   1  18       70.90       63.18     25.45 o 
  -4   1  18      190.24      169.48     44.10 o 
  -3   1  18        1.15      -11.72     25.57 o 
  -2   1  18        5.89      -17.28     28.75 o 
  -1   1  18       52.77       46.75     29.30 o 
   0   1  18       58.25       38.00     30.42 o 
  -8   2  18       14.05       45.04     44.76 o 
  -7   2  18        0.05      -23.02     23.04 o 
  -6   2  18        3.25      -13.70     31.15 o 
  -5   2  18       32.35       17.95     20.25 o 
  -4   2  18        6.69      -27.26     24.09 o 
  -3   2  18      107.31      153.15     31.78 o 
  -2   2  18       12.42       29.03     27.58 o 
  -1   2  18        5.94       -7.38     26.11 o 
   0   2  18        0.00        0.53     29.51 o 
  -8   3  18        0.70       -9.09     22.45 o 
  -7   3  18        1.41       12.46     44.58 o 
  -6   3  18       50.06      112.18     36.91 o 
  -5   3  18        0.03        8.27     36.09 o 
  -4   3  18        0.66      -15.25     23.69 o 
  -3   3  18       15.47      -18.87     25.06 o 
  -2   3  18       93.55       58.95     29.43 o 
  -1   3  18       62.77       35.02     28.21 o 
  -7   4  18       75.11       81.03     26.23 o 
  -6   4  18        3.22       -1.55     35.31 o 
  -5   4  18       26.30       20.81     25.01 o 
  -4   4  18       13.91       17.62     26.85 o 
  -3   4  18       16.76       -2.05     26.90 o 
  -2   4  18        1.06       -5.52     27.68 o 
  -5   5  18        7.63      -19.83     26.55 o 
  -4   5  18       18.46       14.11     22.14 o 
  -5   1  19       16.83      -18.73     41.11 o 
  -4   1  19       31.00       48.94     34.17 o 
  -3   1  19        3.14       -2.18     31.81 o 
  -5   2  19        0.01      -20.28     40.10 o 
  -4   2  19       30.72        2.23     26.84 o 
                                                 
